# Supplementary material for: Translational regulation shapes the molecular landscape of complex disease phenotypes
Source: Nat Commun. 2015 May 26;6:7200. doi: 10.1038/ncomms8200 (PMC4455061; doi:10.1038/ncomms8200)
Supplement: Supplementary Data 1 — Differentially expressed genes in the rat heart. Comparison of gene expression levels between SHR/Ola and BN-Lx rat strains using both RNA-seq and Ribo-seq data reveals genes under three different modes of gene expression regulation in the heart. Genes differentially expressed on the RNA level were either buffered through translation (blue; RNAonly) or the variation in expression was also detected in the translational level (black; RNA+RIBO). We also detected hundreds of genes under translational control that were not regulated on the RNA at genome-wide significance (red; RIBOonly). [file ncomms8200-s2.xlsx]

## Sheet: Dif. expressed Heart
Supplementary Data 1. Differentially expressed genes in the rat heart.
Comparison of gene expression levels between SHR/Ola and BN-Lx rat strains using both RNA-seq and Ribo-seq data reveals genes under three different modes of gene expression regulation in the heart. Genes differentially expressed on the RNA level were either buffered through translation (blue; RNAonly) or the variation in expression was also detected in the translational level (black; RNA+RIBO). W…
Gene ID	Class of Regulation	Gene Name	Description
ENSRNOG00000000010	RNA+RIBO	Cbln1	cerebellin 1 precursor [Source:RGD Symbol;Acc:1562813]
ENSRNOG00000000043	RNA+RIBO	Idua	iduronidase, alpha-L- [Source:RGD Symbol;Acc:1310943]
ENSRNOG00000000129	RNA+RIBO	RGD1559864	similar to mKIAA1045 protein [Source:RGD Symbol;Acc:1559864]
ENSRNOG00000000172	RNA+RIBO	Sqrdl	sulfide quinone reductase-like (yeast) [Source:RGD Symbol;Acc:1564504]
ENSRNOG00000000187	RIBOonly	Csf2rb	colony stimulating factor 2 receptor, beta, low-affinity (granulocyte-macrophage) [Source:RGD Symbol;Acc:620189]
ENSRNOG00000000281	RNA+RIBO	Prodh	proline dehydrogenase (oxidase) 1 [Source:RGD Symbol;Acc:1590932]
ENSRNOG00000000341	RNA+RIBO	Nid2	nidogen 2 (osteonidogen) [Source:RGD Symbol;Acc:1311685]
ENSRNOG00000000386	RNAonly	Pbld1	phenazine biosynthesis-like protein domain containing 1 [Source:RGD Symbol;Acc:621263]
ENSRNOG00000000418	RNAonly	Zbtb12	zinc finger and BTB domain containing 12 [Source:RGD Symbol;Acc:1302958]
ENSRNOG00000000432	RNAonly	Fkbpl	FK506 binding protein-like [Source:RGD Symbol;Acc:1303227]
ENSRNOG00000000459	RNA+RIBO	Psmb9	proteasome (prosome, macropain) subunit, beta type, 9 [Source:RGD Symbol;Acc:3427]
ENSRNOG00000000470	RNA+RIBO	Vps52	vacuolar protein sorting 52 homolog (S. cerevisiae) [Source:RGD Symbol;Acc:3618]
ENSRNOG00000000479	RNA+RIBO	Kifc1	kinesin family member C1 [Source:RGD Symbol;Acc:1359118]
ENSRNOG00000000531	RNAonly	Ccdc167	coiled-coil domain containing 167 [Source:RGD Symbol;Acc:1588733]
ENSRNOG00000000542	RNA+RIBO	Dnah8	dynein, axonemal, heavy chain 8 [Source:RGD Symbol;Acc:619986]
ENSRNOG00000000546	RIBOonly	Nt5dc1	5'-nucleotidase domain containing 1 [Source:RGD Symbol;Acc:1305214]
ENSRNOG00000000560	RNAonly	Lrrc20	leucine rich repeat containing 20 [Source:RGD Symbol;Acc:1566140]
ENSRNOG00000000562	RIBOonly	Prf1	perforin 1 (pore forming protein) [Source:RGD Symbol;Acc:708463]
ENSRNOG00000000567	RIBOonly	Unc5b	unc-5 homolog B (C. elegans) [Source:RGD Symbol;Acc:621756]
ENSRNOG00000000568	RIBOonly	Slc29a3	solute carrier family 29 (equilibrative nucleoside transporter), member 3 [Source:RGD Symbol;Acc:727811]
ENSRNOG00000000585	RIBOonly	Amd1	adenosylmethionine decarboxylase 1 [Source:RGD Symbol;Acc:2104]
ENSRNOG00000000605	RIBOonly	Hs3st5	heparan sulfate (glucosamine) 3-O-sulfotransferase 5 [Source:RGD Symbol;Acc:1306379]
ENSRNOG00000000632	RNA+RIBO	Cdk1	cyclin-dependent kinase 1 [Source:RGD Symbol;Acc:2319]
ENSRNOG00000000658	RNA+RIBO	Acacb	acetyl-CoA carboxylase beta [Source:RGD Symbol;Acc:620500]
ENSRNOG00000000692	RNAonly	Ung	uracil-DNA glycosylase [Source:RGD Symbol;Acc:1307200]
ENSRNOG00000000699	RNAonly	Selplg	selectin P ligand [Source:RGD Symbol;Acc:1307971]
ENSRNOG00000000723	RNA+RIBO	RT1-CE5	RT1 class I, locus CE5 [Source:RGD Symbol;Acc:1595868]
ENSRNOG00000000729	RIBOonly	Tmlhe	trimethyllysine hydroxylase, epsilon [Source:RGD Symbol;Acc:620629]
ENSRNOG00000000787	RNA+RIBO	AABR06099817.1	Uncharacterized protein [Source:UniProtKB/TrEMBL;Acc:F1LXB3]
ENSRNOG00000000790	RIBOonly	AABR06099765.1	Uncharacterized protein [Source:UniProtKB/TrEMBL;Acc:F1LZ27]
ENSRNOG00000000800	RNA+RIBO	Man1a1	mannosidase, alpha, class 1A, member 1 [Source:RGD Symbol;Acc:1310891]
ENSRNOG00000000805	RNAonly	Gja1	gap junction protein, alpha 1 [Source:RGD Symbol;Acc:2690]
ENSRNOG00000000816	RIBOonly	Ppp1r18	protein phosphatase 1, regulatory subunit 18 [Source:RGD Symbol;Acc:1309543]
ENSRNOG00000000860	RNA+RIBO	Vwa7	von Willebrand factor A domain containing 7 [Source:RGD Symbol;Acc:1303137]
ENSRNOG00000000902	RIBOonly	Hsph1	heat shock 105/110 protein 1 [Source:RGD Symbol;Acc:1311609]
ENSRNOG00000000923	RIBOonly	Cct6a	chaperonin containing Tcp1, subunit 6A (zeta 1) [Source:RGD Symbol;Acc:1304763]
ENSRNOG00000000996	RIBOonly	Arpc1a	actin related protein 2/3 complex, subunit 1A [Source:RGD Symbol;Acc:620834]
ENSRNOG00000001005	RNA+RIBO	Fcer2	Fc fragment of IgE, low affinity II, receptor for (CD23) [Source:RGD Symbol;Acc:619997]
ENSRNOG00000001035	RNA+RIBO	Gtf2h3	general transcription factor IIH, polypeptide 3 [Source:RGD Symbol;Acc:1305494]
ENSRNOG00000001060	RNA+RIBO	Snrnp35	small nuclear ribonucleoprotein 35 (U11/U12) [Source:RGD Symbol;Acc:1310724]
ENSRNOG00000001101	RNA+RIBO	Rnf216	ring finger protein 216 [Source:RGD Symbol;Acc:1565135]
ENSRNOG00000001158	RIBOonly	Abcg1	ATP-binding cassette, subfamily G (WHITE), member 1 [Source:RGD Symbol;Acc:620294]
ENSRNOG00000001163	RIBOonly	Srsf9	serine/arginine-rich splicing factor 9 [Source:RGD Symbol;Acc:1309495]
ENSRNOG00000001229	RNA+RIBO	Col18a1	collagen, type XVIII, alpha 1 [Source:RGD Symbol;Acc:70936]
ENSRNOG00000001267	RNA+RIBO	Lss	lanosterol synthase (2,3-oxidosqualene-lanosterol cyclase) [Source:RGD Symbol;Acc:620955]
ENSRNOG00000001285	RIBOonly	Atp2a2	ATPase, Ca++ transporting, cardiac muscle, slow twitch 2 [Source:RGD Symbol;Acc:2174]
ENSRNOG00000001299	RNAonly	Sun1	Sad1 and UNC84 domain containing 1 [Source:RGD Symbol;Acc:1359142]
ENSRNOG00000001300	RNA+RIBO	P2rx4	purinergic receptor P2X, ligand-gated ion channel 4 [Source:RGD Symbol;Acc:62073]
ENSRNOG00000001347	RNAonly	AABR06072105.1
ENSRNOG00000001414	RNAonly	Serpine1	serpin peptidase inhibitor, clade E (nexin, plasminogen activator inhibitor type 1), member 1 [Source:RGD Symbol;Acc:3249]
ENSRNOG00000001424	RNAonly	Cux1	cut-like homeobox 1 [Source:RGD Symbol;Acc:620618]
ENSRNOG00000001435	RNA+RIBO	Ssc4d	scavenger receptor cysteine rich family, 4 domains [Source:RGD Symbol;Acc:1306970]
ENSRNOG00000001440	RNA+RIBO	Mdh2	malate dehydrogenase 2, NAD (mitochondrial) [Source:RGD Symbol;Acc:619719]
ENSRNOG00000001469	RIBOonly	Eln	elastin [Source:RGD Symbol;Acc:67394]
ENSRNOG00000001517	RIBOonly	Pdk1	pyruvate dehydrogenase kinase, isozyme 1 [Source:RGD Symbol;Acc:69427]
ENSRNOG00000001518	RIBOonly	Itga6	integrin, alpha 6 [Source:RGD Symbol;Acc:621633]
ENSRNOG00000001551	RIBOonly	Atp5j	ATP synthase, H+ transporting, mitochondrial Fo complex, subunit F6 [Source:RGD Symbol;Acc:621376]
ENSRNOG00000001557	RIBOonly	Cxadr	coxsackie virus and adenovirus receptor [Source:RGD Symbol;Acc:619794]
ENSRNOG00000001603	RNA+RIBO	N6amt1	N-6 adenine-specific DNA methyltransferase 1 (putative) [Source:RGD Symbol;Acc:1311843]
ENSRNOG00000001627	RNAonly	Abi3bp	ABI family, member 3 (NESH) binding protein [Source:RGD Symbol;Acc:1562717]
ENSRNOG00000001653	RIBOonly	St3gal6	ST3 beta-galactoside alpha-2,3-sialyltransferase 6 [Source:RGD Symbol;Acc:1303279]
ENSRNOG00000001692	RNA+RIBO	Chaf1b	chromatin assembly factor 1, subunit B (p60) [Source:RGD Symbol;Acc:1307634]
ENSRNOG00000001701	RNA+RIBO	Cbr3	carbonyl reductase 3 [Source:RGD Symbol;Acc:1309728]
ENSRNOG00000001706	RNA+RIBO	Kalrn	kalirin, RhoGEF kinase [Source:RGD Symbol;Acc:621865]
ENSRNOG00000001710	RIBOonly	Abcf3	ATP-binding cassette, subfamily F (GCN20), member 3 [Source:RGD Symbol;Acc:1310468]
ENSRNOG00000001711	RNA+RIBO	Hrasls	HRAS-like suppressor [Source:RGD Symbol;Acc:1309485]
ENSRNOG00000001764	RIBOonly	Vps8	vacuolar protein sorting 8 homolog (S. cerevisiae) [Source:RGD Symbol;Acc:1309443]
ENSRNOG00000001770	RNA+RIBO	Ehhadh	enoyl-CoA, hydratase/3-hydroxyacyl CoA dehydrogenase [Source:RGD Symbol;Acc:621441]
ENSRNOG00000001815	RIBOonly	Eif4a2	eukaryotic translation initiation factor 4A2 [Source:RGD Symbol;Acc:1309225]
ENSRNOG00000001861	RNAonly	Ydjc	YdjC homolog (bacterial) [Source:RGD Symbol;Acc:1359227]
ENSRNOG00000001878	RIBOonly	Klhl22	kelch-like family member 22 [Source:RGD Symbol;Acc:1306288]
ENSRNOG00000001925	RNA+RIBO	Leprel1	leprecan-like 1 [Source:RGD Symbol;Acc:1304568]
ENSRNOG00000001931	RNA+RIBO	Fgf12	fibroblast growth factor 12 [Source:RGD Symbol;Acc:620163]
ENSRNOG00000001959	RNA+RIBO	Mx1	myxovirus (influenza virus) resistance 1 [Source:RGD Symbol;Acc:3127]
ENSRNOG00000001963	RNA+RIBO	Mx2	myxovirus (influenza virus) resistance 2 [Source:RGD Symbol;Acc:628821]
ENSRNOG00000001979	RNA+RIBO	Rcan1	regulator of calcineurin 1 [Source:RGD Symbol;Acc:631338]
ENSRNOG00000001991	RIBOonly	Atp5o	ATP synthase, H+ transporting, mitochondrial F1 complex, O subunit [Source:RGD Symbol;Acc:621379]
ENSRNOG00000002031	RNA+RIBO	Naa11	N(alpha)-acetyltransferase 11, NatA catalytic subunit [Source:RGD Symbol;Acc:1564723]
ENSRNOG00000002045	RNA+RIBO	Anxa3	annexin A3 [Source:RGD Symbol;Acc:2119]
ENSRNOG00000002061	RNA+RIBO	Ptpn13	protein tyrosine phosphatase, non-receptor type 13 [Source:RGD Symbol;Acc:1563360]
ENSRNOG00000002070	RNA+RIBO	Mrpl1	mitochondrial ribosomal protein L1 [Source:RGD Symbol;Acc:1306850]
ENSRNOG00000002093	RNAonly	Tgfbr3	transforming growth factor, beta receptor III [Source:RGD Symbol;Acc:61821]
ENSRNOG00000002101	RIBOonly	Paics	phosphoribosylaminoimidazole carboxylase, phosphoribosylaminoimidazole succinocarboxamide synthetase [Source:RGD Symbol;Acc:620066]
ENSRNOG00000002134	RNA+RIBO	Mpa2l	macrophage activation 2 like [Source:RGD Symbol;Acc:1561523]
ENSRNOG00000002142	RNA+RIBO	Cds1	CDP-diacylglycerol synthase 1 [Source:RGD Symbol;Acc:621185]
ENSRNOG00000002159	RIBOonly	Agpat9	1-acylglycerol-3-phosphate O-acyltransferase 9 [Source:RGD Symbol;Acc:1565703]
ENSRNOG00000002246	RIBOonly	Slc30a9	solute carrier family 30 (zinc transporter), member 9 [Source:RGD Symbol;Acc:1593180]
ENSRNOG00000002255	RIBOonly	Fam162a	family with sequence similarity 162, member A [Source:RGD Symbol;Acc:1590883]
ENSRNOG00000002278	RIBOonly	Tec	tec protein tyrosine kinase [Source:RGD Symbol;Acc:620973]
ENSRNOG00000002312	RIBOonly	Atp10d	ATPase, class V, type 10D [Source:RGD Symbol;Acc:1588541]
ENSRNOG00000002341	RIBOonly	Trim25	tripartite motif-containing 25 [Source:RGD Symbol;Acc:1594396]
ENSRNOG00000002368	RIBOonly	Iars2	isoleucyl-tRNA synthetase 2, mitochondrial [Source:RGD Symbol;Acc:1311857]
ENSRNOG00000002418	RNA+RIBO	Tgfb2	transforming growth factor, beta 2 [Source:RGD Symbol;Acc:70491]
ENSRNOG00000002461	RIBOonly	Nid1	nidogen 1 [Source:RGD Symbol;Acc:3178]
ENSRNOG00000002467	RIBOonly	Pgk1	phosphoglycerate kinase 1 [Source:RGD Symbol;Acc:619878]
ENSRNOG00000002511	RIBOonly	Flt4	fms-related tyrosine kinase 4 [Source:RGD Symbol;Acc:621737]
ENSRNOG00000002516	RNA+RIBO	Mtm1	myotubularin 1 [Source:RGD Symbol;Acc:1304582]
ENSRNOG00000002610	RNA+RIBO	Carhsp1	calcium regulated heat stable protein 1 [Source:RGD Symbol;Acc:708415]
ENSRNOG00000002667	RIBOonly	Lamc2	laminin, gamma 2 [Source:RGD Symbol;Acc:621053]
ENSRNOG00000002680	RIBOonly	Lamc1	laminin, gamma 1 [Source:RGD Symbol;Acc:621052]
ENSRNOG00000002711	RNAonly	Nuf2	NUF2, NDC80 kinetochore complex component [Source:RGD Symbol;Acc:1307952]
ENSRNOG00000002736	RIBOonly	Rabgap1l	RAB GTPase activating protein 1-like [Source:RGD Symbol;Acc:1304620]
ENSRNOG00000002746	RIBOonly	Fstl1	follistatin-like 1 [Source:MGI Symbol;Acc:MGI:102793]
ENSRNOG00000002759	RIBOonly	Lias	lipoic acid synthetase [Source:RGD Symbol;Acc:1307270]
ENSRNOG00000002790	RIBOonly	Abcb7	ATP-binding cassette, subfamily B (MDR/TAP), member 7 [Source:RGD Symbol;Acc:1303086]
ENSRNOG00000002813	RIBOonly	Dars2	aspartyl-tRNA synthetase 2 (mitochondrial) [Source:RGD Symbol;Acc:1308286]
ENSRNOG00000002848	RIBOonly	Maoa	monoamine oxidase A [Source:RGD Symbol;Acc:61898]
ENSRNOG00000002903	RIBOonly	Specc1	sperm antigen with calponin homology and coiled-coil domains 1 [Source:RGD Symbol;Acc:1309718]
ENSRNOG00000002917	RNA+RIBO	Sec14l5	SEC14-like 5 (S. cerevisiae) [Source:RGD Symbol;Acc:1564638]
ENSRNOG00000002959	RIBOonly	Shroom4	shroom family member 4 [Source:RGD Symbol;Acc:1563434]
ENSRNOG00000002969	RIBOonly	Itpkb	inositol-trisphosphate 3-kinase B [Source:RGD Symbol;Acc:2932]
ENSRNOG00000002975	RIBOonly	RGD1563606	similar to cysteine-rich protein 2 [Source:RGD Symbol;Acc:1563606]
ENSRNOG00000003069	RIBOonly	Cd38	CD38 molecule [Source:RGD Symbol;Acc:2303]
ENSRNOG00000003108	RNAonly	Acbd4	acyl-CoA binding domain containing 4 [Source:RGD Symbol;Acc:1308404]
ENSRNOG00000003144	RIBOonly	Gprc5c	G protein-coupled receptor, class C, group 5, member C [Source:RGD Symbol;Acc:1311408]
ENSRNOG00000003203	RNA+RIBO	Hexim1	hexamethylene bis-acetamide inducible 1 [Source:RGD Symbol;Acc:1559851]
ENSRNOG00000003206	RNAonly	Actr3	ARP3 actin-related protein 3 homolog (yeast) [Source:RGD Symbol;Acc:71024]
ENSRNOG00000003217	RNA+RIBO	Lgals3bp	lectin, galactoside-binding, soluble, 3 binding protein [Source:RGD Symbol;Acc:620837]
ENSRNOG00000003244	RNA+RIBO	Ltc4s	leukotriene C4 synthase [Source:RGD Symbol;Acc:620677]
ENSRNOG00000003330	RNAonly	Acsf2	acyl-CoA synthetase family member 2 [Source:RGD Symbol;Acc:1562656]
ENSRNOG00000003341	RNAonly	Med9	mediator complex subunit 9 [Source:RGD Symbol;Acc:1563669]
ENSRNOG00000003388	RNA+RIBO	Cenpf	centromere protein F [Source:RGD Symbol;Acc:628667]
ENSRNOG00000003486	RNA+RIBO	Mnda	myeloid cell nuclear differentiation antigen [Source:RGD Symbol;Acc:1306089]
ENSRNOG00000003496	RNA+RIBO	Tbc1d9	TBC1 domain family, member 9 (with GRAM domain) [Source:RGD Symbol;Acc:1308221]
ENSRNOG00000003537	RNA+RIBO	Spta1	spectrin, alpha, erythrocytic 1 [Source:RGD Symbol;Acc:1305194]
ENSRNOG00000003546	RNAonly	Tnfrsf12a	tumor necrosis factor receptor superfamily, member 12a [Source:RGD Symbol;Acc:631329]
ENSRNOG00000003597	RIBOonly	Tuba4a	tubulin, alpha 4A [Source:RGD Symbol;Acc:1359623]
ENSRNOG00000003620	RNA+RIBO	Fmo3	flavin containing monooxygenase 3 [Source:RGD Symbol;Acc:619761]
ENSRNOG00000003653	RIBOonly	Fh	fumarate hydratase [Source:RGD Symbol;Acc:2614]
ENSRNOG00000003666	RIBOonly	IGJ	Immunoglobulin joining chain; Uncharacterized protein [Source:UniProtKB/TrEMBL;Acc:G3V6G1]
ENSRNOG00000003687	RNA+RIBO	Rgs2	regulator of G-protein signaling 2 [Source:RGD Symbol;Acc:621665]
ENSRNOG00000003703	RNA+RIBO	Mcm6	minichromosome maintenance complex component 6 [Source:RGD Symbol;Acc:61967]
ENSRNOG00000003707	RIBOonly	Zmym3	zinc finger, MYM-type 3 [Source:RGD Symbol;Acc:1564967]
ENSRNOG00000003741	RNA+RIBO	Nptx1	neuronal pentraxin I [Source:RGD Symbol;Acc:628894]
ENSRNOG00000003747	RNA+RIBO	Asna1	arsA arsenite transporter, ATP-binding, homolog 1 (bacterial) [Source:RGD Symbol;Acc:1307906]
ENSRNOG00000003953	RIBOonly	RGD1306487	similar to RAB3 GTPase-activating protein [Source:RGD Symbol;Acc:1306487]
ENSRNOG00000003997	RIBOonly	Pld5	phospholipase D family, member 5 [Source:RGD Symbol;Acc:1562609]
ENSRNOG00000003998	RNA+RIBO	Sgca	sarcoglycan, alpha (dystrophin-associated glycoprotein) [Source:RGD Symbol;Acc:1308062]
ENSRNOG00000004072	RNA+RIBO	Myo1c	myosin IC [Source:RGD Symbol;Acc:620443]
ENSRNOG00000004110	RIBOonly	Trib2	tribbles pseudokinase 2 [Source:RGD Symbol;Acc:1564451]
ENSRNOG00000004132	RIBOonly	Lasp1	LIM and SH3 protein 1 [Source:RGD Symbol;Acc:68408]
ENSRNOG00000004146	RIBOonly	Coro7	coronin 7 [Source:RGD Symbol;Acc:621591]
ENSRNOG00000004159	RIBOonly	Flii	flightless I homolog (Drosophila) [Source:RGD Symbol;Acc:1307590]
ENSRNOG00000004161	RIBOonly	Mtif2	mitochondrial translational initiation factor 2 [Source:RGD Symbol;Acc:1303046]
ENSRNOG00000004193	RIBOonly	Klhl12	kelch-like family member 12 [Source:RGD Symbol;Acc:628717]
ENSRNOG00000004197	RIBOonly	Asb12	ankyrin repeat and SOCS box-containing 12 [Source:RGD Symbol;Acc:1561142]
ENSRNOG00000004198	RNA+RIBO	Stxbp6	syntaxin binding protein 6 (amisyn) [Source:RGD Symbol;Acc:1306117]
ENSRNOG00000004206	RIBOonly	Glrx5	glutaredoxin 5 [Source:RGD Symbol;Acc:1308383]
ENSRNOG00000004217	RIBOonly	Stk10	serine/threonine kinase 10 [Source:RGD Symbol;Acc:3779]
ENSRNOG00000004307	RNA+RIBO	Tor3a	torsin family 3, member A [Source:RGD Symbol;Acc:1310101]
ENSRNOG00000004327	RNA+RIBO	Ddc	dopa decarboxylase (aromatic L-amino acid decarboxylase) [Source:RGD Symbol;Acc:2494]
ENSRNOG00000004364	RIBOonly	Bre	brain and reproductive organ-expressed (TNFRSF1A modulator) [Source:RGD Symbol;Acc:735111]
ENSRNOG00000004398	RNA+RIBO	Pkhd1l1	polycystic kidney and hepatic disease 1-like 1 [Source:RGD Symbol;Acc:1310406]
ENSRNOG00000004430	RNA+RIBO	Cep131	centrosomal protein 131 [Source:RGD Symbol;Acc:1307745]
ENSRNOG00000004442	RNA+RIBO	RGD1311756	similar to hypothetical protein FLJ20950 [Source:RGD Symbol;Acc:1311756]
ENSRNOG00000004474	RIBOonly	Klhdc2	kelch domain containing 2 [Source:RGD Symbol;Acc:1306504]
ENSRNOG00000004476	RIBOonly	Wif1	Wnt inhibitory factor 1 [Source:RGD Symbol;Acc:619774]
ENSRNOG00000004508	RNA+RIBO	Pxdn	peroxidasin homolog (Drosophila) [Source:RGD Symbol;Acc:1560694]
ENSRNOG00000004537	RIBOonly	Rxrg	retinoid X receptor gamma [Source:RGD Symbol;Acc:620046]
ENSRNOG00000004540	RNA+RIBO	LOC100912012	tetranectin-like [Source:RGD Symbol;Acc:6489383]
ENSRNOG00000004606	RNA+RIBO	Meis1	Meis homeobox 1 [Source:RGD Symbol;Acc:1585482]
ENSRNOG00000004613	RIBOonly	Gpm6b	glycoprotein m6b [Source:RGD Symbol;Acc:620580]
ENSRNOG00000004666	RNAonly	Prr5l	proline rich 5 like [Source:RGD Symbol;Acc:1309969]
ENSRNOG00000004670	RNA+RIBO	Ddx56	DEAD (Asp-Glu-Ala-Asp) box helicase 56 [Source:RGD Symbol;Acc:1303195]
ENSRNOG00000004673	RIBOonly	Rbm43	RNA binding motif protein 43 [Source:RGD Symbol;Acc:1306676]
ENSRNOG00000004686	RIBOonly	Spop	speckle-type POZ protein [Source:RGD Symbol;Acc:1311613]
ENSRNOG00000004700	RNAonly	Nxt1	nuclear transport factor 2-like export factor 1 [Source:RGD Symbol;Acc:1309327]
ENSRNOG00000004726	RIBOonly	Mapkapk2	mitogen-activated protein kinase-activated protein kinase 2 [Source:RGD Symbol;Acc:631362]
ENSRNOG00000004740	RIBOonly	Mmadhc	methylmalonic aciduria (cobalamin deficiency) cblD type, with homocystinuria [Source:RGD Symbol;Acc:1303272]
ENSRNOG00000004794	RIBOonly	Rtn1	reticulon 1 [Source:RGD Symbol;Acc:620986]
ENSRNOG00000004863	RNAonly	Mpped2	metallophosphoesterase domain containing 2 [Source:RGD Symbol;Acc:735060]
ENSRNOG00000004893	RIBOonly	Atp5s	ATP synthase, H+ transporting, mitochondrial Fo complex, subunit s (factor B) [Source:RGD Symbol;Acc:1359208]
ENSRNOG00000004921	RNA+RIBO	Nusap1	nucleolar and spindle associated protein 1 [Source:RGD Symbol;Acc:1305764]
ENSRNOG00000004926	RIBOonly	RGD1304978	similar to RIKEN cDNA 0610027B03 [Source:RGD Symbol;Acc:1304978]
ENSRNOG00000005038	RNA+RIBO	Ube2t	ubiquitin-conjugating enzyme E2T (putative) [Source:RGD Symbol;Acc:1310816]
ENSRNOG00000005109	RIBOonly	Rprm	reprimo, TP53 dependent G2 arrest mediator candidate [Source:RGD Symbol;Acc:1595512]
ENSRNOG00000005177	RNA+RIBO	RGD1304982	similar to RIKEN cDNA 2810025M15 [Source:RGD Symbol;Acc:1304982]
ENSRNOG00000005248	RIBOonly	Slc1a4	solute carrier family 1 (glutamate/neutral amino acid transporter), member 4 [Source:RGD Symbol;Acc:735146]
ENSRNOG00000005318	RIBOonly	Ahsa2	AHA1, activator of heat shock protein ATPase 2 [Source:RGD Symbol;Acc:1307171]
ENSRNOG00000005332	RNA+RIBO	Csdc2	cold shock domain containing C2, RNA binding [Source:RGD Symbol;Acc:628780]
ENSRNOG00000005345	RNA+RIBO	Vsnl1	visinin-like 1 [Source:RGD Symbol;Acc:3966]
ENSRNOG00000005352	RIBOonly	Elf4	E74-like factor 4 (ets domain transcription factor) [Source:RGD Symbol;Acc:1560743]
ENSRNOG00000005376	RIBOonly	Mad2l1	MAD2 mitotic arrest deficient-like 1 (yeast) [Source:RGD Symbol;Acc:1310889]
ENSRNOG00000005388	RNAonly	Rassf3	Ras association (RalGDS/AF-6) domain family member 3 [Source:RGD Symbol;Acc:1311450]
ENSRNOG00000005417	RNAonly	Zhx2	zinc fingers and homeoboxes 2 [Source:RGD Symbol;Acc:727926]
ENSRNOG00000005418	RNAonly	Trap1	TNF receptor-associated protein 1 [Source:RGD Symbol;Acc:1359733]
ENSRNOG00000005424	RNAonly	Odc1	ornithine decarboxylase 1 [Source:RGD Symbol;Acc:3227]
ENSRNOG00000005442	RIBOonly	Tspan9	tetraspanin 9 [Source:RGD Symbol;Acc:1304740]
ENSRNOG00000005451	RNA+RIBO	Dnah11	dynein, axonemal, heavy chain 11 [Source:RGD Symbol;Acc:621088]
ENSRNOG00000005506	RNA+RIBO	Arhgef5	Rho guanine nucleotide exchange factor (GEF) 5 [Source:RGD Symbol;Acc:620718]
ENSRNOG00000005509	RNA+RIBO	Pak7	p21 protein (Cdc42/Rac)-activated kinase 7 [Source:RGD Symbol;Acc:1312009]
ENSRNOG00000005541	RNA+RIBO	Timm17al1	translocase of inner mitochondrial membrane 17a-like 1 [Source:RGD Symbol;Acc:1560665]
ENSRNOG00000005574	RNA+RIBO	Adamts8	ADAM metallopeptidase with thrombospondin type 1 motif, 8 [Source:RGD Symbol;Acc:1308511]
ENSRNOG00000005614	RNA+RIBO	Txn2	thioredoxin 2 [Source:RGD Symbol;Acc:71040]
ENSRNOG00000005623	RIBOonly	Ankmy2	ankyrin repeat and MYND domain containing 2 [Source:RGD Symbol;Acc:1306017]
ENSRNOG00000005659	RNA+RIBO	Aurkb	aurora kinase B [Source:RGD Symbol;Acc:621625]
ENSRNOG00000005670	RNA+RIBO	Art4	ADP-ribosyltransferase 4 [Source:RGD Symbol;Acc:1306456]
ENSRNOG00000005686	RIBOonly	Suclg2	succinate-CoA ligase, GDP-forming, beta subunit [Source:RGD Symbol;Acc:1305008]
ENSRNOG00000005689	RIBOonly	Yeats4	YEATS domain containing 4 [Source:RGD Symbol;Acc:1305741]
ENSRNOG00000005705	RNA+RIBO	Qpct	glutaminyl-peptide cyclotransferase [Source:RGD Symbol;Acc:1562284]
ENSRNOG00000005739	RIBOonly	Asap1	ArfGAP with SH3 domain, ankyrin repeat and PH domain 1 [Source:RGD Symbol;Acc:1307379]
ENSRNOG00000005749	RNAonly	Foxred2	FAD-dependent oxidoreductase domain containing 2 [Source:RGD Symbol;Acc:1306763]
ENSRNOG00000005770	RNAonly	Sostdc1	sclerostin domain containing 1 [Source:RGD Symbol;Acc:628877]
ENSRNOG00000005849	RIBOonly	Aco1	aconitase 1, soluble [Source:RGD Symbol;Acc:2019]
ENSRNOG00000005877	RIBOonly	Lrpprc	leucine-rich pentatricopeptide repeat containing [Source:RGD Symbol;Acc:1306575]
ENSRNOG00000005924	RNA+RIBO	Dstn	destrin [Source:RGD Symbol;Acc:1588366]
ENSRNOG00000005960	RNAonly	RGD1311744	similar to RIKEN cDNA 5830475I06 [Source:RGD Symbol;Acc:1311744]
ENSRNOG00000005987	RIBOonly	Suox	sulfite oxidase [Source:RGD Symbol;Acc:619994]
ENSRNOG00000005993	RNAonly	Oxsm	3-oxoacyl-ACP synthase, mitochondrial [Source:RGD Symbol;Acc:1311092]
ENSRNOG00000006060	RIBOonly	Matn2	matrilin 2 [Source:RGD Symbol;Acc:1305353]
ENSRNOG00000006067	RIBOonly	Aifm1	apoptosis-inducing factor, mitochondrion-associated 1 [Source:RGD Symbol;Acc:620817]
ENSRNOG00000006077	RNAonly	Snx5	sorting nexin 5 [Source:RGD Symbol;Acc:1310190]
ENSRNOG00000006086	RIBOonly	Lynx1	Ly6/neurotoxin 1 [Source:RGD Symbol;Acc:1312017]
ENSRNOG00000006094	RNA+RIBO	Cd44	Cd44 molecule [Source:RGD Symbol;Acc:2307]
ENSRNOG00000006108	RNA+RIBO	Gngt2	guanine nucleotide binding protein (G protein), gamma transducing activity polypeptide 2 [Source:RGD Symbol;Acc:1591007]
ENSRNOG00000006143	RIBOonly	Ngly1	N-glycanase 1 [Source:RGD Symbol;Acc:1308518]
ENSRNOG00000006227	RNA+RIBO	Ifih1	interferon induced with helicase C domain 1 [Source:RGD Symbol;Acc:1560496]
ENSRNOG00000006349	RNA+RIBO	LOC100359421	histone H3.3B-like [Source:RGD Symbol;Acc:2323872]
ENSRNOG00000006350	RNA+RIBO	Tle6	transducin-like enhancer of split 6 [Source:RGD Symbol;Acc:1561530]
ENSRNOG00000006364	RIBOonly	Dld	dihydrolipoamide dehydrogenase [Source:RGD Symbol;Acc:735073]
ENSRNOG00000006384	RNA+RIBO	Ddx58	DEAD (Asp-Glu-Ala-Asp) box polypeptide 58 [Source:RGD Symbol;Acc:1309460]
ENSRNOG00000006411	RIBOonly	Cav2	caveolin 2 [Source:RGD Symbol;Acc:620348]
ENSRNOG00000006423	RNAonly	Ppia	peptidylprolyl isomerase A (cyclophilin A) [Source:RGD Symbol;Acc:3372]
ENSRNOG00000006479	RIBOonly	Lama5	laminin, alpha 5 [Source:RGD Symbol;Acc:621023]
ENSRNOG00000006499	RIBOonly	Cops5	COP9 signalosome subunit 5 [Source:RGD Symbol;Acc:1310301]
ENSRNOG00000006523	RIBOonly	Atl2	atlastin GTPase 2 [Source:RGD Symbol;Acc:1305125]
ENSRNOG00000006575	RNA+RIBO	Ccdc96	coiled-coil domain containing 96 [Source:RGD Symbol;Acc:1305153]
ENSRNOG00000006593	RIBOonly	Grpel1	GrpE-like 1, mitochondrial [Source:RGD Symbol;Acc:70947]
ENSRNOG00000006611	RNA+RIBO	Nostrin	nitric oxide synthase trafficking [Source:RGD Symbol;Acc:727920]
ENSRNOG00000006622	RIBOonly	Cry1	cryptochrome circadian clock 1 [Source:RGD Symbol;Acc:735083]
ENSRNOG00000006694	RNA+RIBO	Cav1	caveolin 1, caveolae protein [Source:RGD Symbol;Acc:2280]
ENSRNOG00000006700	RIBOonly	Wdyhv1	WDYHV motif containing 1 [Source:RGD Symbol;Acc:1311362]
ENSRNOG00000006726	RIBOonly	Zfp9	zinc finger protein 9 [Source:RGD Symbol;Acc:2293498]
ENSRNOG00000006731	RNA+RIBO	Spc25	SPC25, NDC80 kinetochore complex component [Source:RGD Symbol;Acc:1307811]
ENSRNOG00000006778	RIBOonly	Mmp19	matrix metallopeptidase 19 [Source:RGD Symbol;Acc:1311376]
ENSRNOG00000006785	RNAonly	Dcaf8	DDB1 and CUL4 associated factor 8 [Source:RGD Symbol;Acc:1308513]
ENSRNOG00000006800	RIBOonly	Tmem246	transmembrane protein 246 [Source:RGD Symbol;Acc:1307218]
ENSRNOG00000006810	RIBOonly	Lancl2	LanC lantibiotic synthetase component C-like 2 (bacterial) [Source:RGD Symbol;Acc:1310809]
ENSRNOG00000006913	RIBOonly	Rpain	RPA interacting protein [Source:RGD Symbol;Acc:1308492]
ENSRNOG00000006916	RNA+RIBO	Sardh	sarcosine dehydrogenase [Source:RGD Symbol;Acc:621125]
ENSRNOG00000006921	RNA+RIBO	Rbl1	retinoblastoma-like 1 (p107) [Source:RGD Symbol;Acc:1595511]
ENSRNOG00000006947	RIBOonly	Pdhx	pyruvate dehydrogenase complex, component X [Source:RGD Symbol;Acc:1566332]
ENSRNOG00000006957	RNA+RIBO	Gria4	glutamate receptor, ionotropic, AMPA 4 [Source:RGD Symbol;Acc:61863]
ENSRNOG00000006968	RIBOonly	Mrpl19	mitochondrial ribosomal protein L19 [Source:RGD Symbol;Acc:1587381]
ENSRNOG00000006978	RIBOonly	Mterfd3	MTERF domain containing 3 [Source:RGD Symbol;Acc:1311836]
ENSRNOG00000006996	RNAonly	Mms22l	MMS22-like, DNA repair protein [Source:RGD Symbol;Acc:1304693]
ENSRNOG00000007062	RIBOonly	Rin3	Ras and Rab interactor 3 [Source:RGD Symbol;Acc:1305849]
ENSRNOG00000007069	RNA+RIBO	Adhfe1	alcohol dehydrogenase, iron containing, 1 [Source:RGD Symbol;Acc:1308863]
ENSRNOG00000007102	RNA+RIBO	Acss1	acyl-CoA synthetase short-chain family member 1 [Source:RGD Symbol;Acc:1306246]
ENSRNOG00000007110	RNAonly	Ankrd6	ankyrin repeat domain 6 [Source:RGD Symbol;Acc:1583731]
ENSRNOG00000007164	RIBOonly	Cln6	ceroid-lipofuscinosis, neuronal 6, late infantile, variant [Source:RGD Symbol;Acc:1309714]
ENSRNOG00000007199	RIBOonly	Rapgef3	Rap guanine nucleotide exchange factor (GEF) 3 [Source:RGD Symbol;Acc:621869]
ENSRNOG00000007203	RIBOonly	Psmc6	proteasome (prosome, macropain) 26S subunit, ATPase, 6 [Source:RGD Symbol;Acc:1308825]
ENSRNOG00000007214	RIBOonly	Oma1	OMA1 zinc metallopeptidase [Source:RGD Symbol;Acc:1304821]
ENSRNOG00000007229	RIBOonly	Nr0b2	nuclear receptor subfamily 0, group B, member 2 [Source:RGD Symbol;Acc:621032]
ENSRNOG00000007267	RIBOonly	Mnat1	MNAT CDK-activating kinase assembly factor 1 [Source:RGD Symbol;Acc:628874]
ENSRNOG00000007284	RNAonly	Slc2a1	solute carrier family 2 (facilitated glucose transporter), member 1 [Source:RGD Symbol;Acc:3704]
ENSRNOG00000007316	RIBOonly	Idh3B	isocitrate dehydrogenase 3 (NAD+) beta [Source:RGD Symbol;Acc:621881]
ENSRNOG00000007326	RIBOonly	Prepl	prolyl endopeptidase-like [Source:RGD Symbol;Acc:1310143]
ENSRNOG00000007331	RNA+RIBO	Rragd	Ras-related GTP binding D [Source:RGD Symbol;Acc:1310007]
ENSRNOG00000007378	RNA+RIBO	Acox2	acyl-CoA oxidase 2, branched chain [Source:RGD Symbol;Acc:628684]
ENSRNOG00000007398	RNAonly	Zfp691	zinc finger protein 691 [Source:RGD Symbol;Acc:1308150]
ENSRNOG00000007405	RNAonly	Krba1	KRAB-A domain containing 1 [Source:RGD Symbol;Acc:1306967]
ENSRNOG00000007447	RNAonly	Pla2g4b	phospholipase A2, group IVB (cytosolic) [Source:RGD Symbol;Acc:1308658]
ENSRNOG00000007462	RIBOonly	2008-09-01	septin 8 [Source:RGD Symbol;Acc:1308449]
ENSRNOG00000007495	RIBOonly	Smpx	small muscle protein, X-linked [Source:RGD Symbol;Acc:69233]
ENSRNOG00000007510	RNA+RIBO	Bbs12	Bardet-Biedl syndrome 12 [Source:RGD Symbol;Acc:1561608]
ENSRNOG00000007583	RNA+RIBO	Pygb	phosphorylase, glycogen; brain [Source:RGD Symbol;Acc:3460]
ENSRNOG00000007587	RNA+RIBO	Tcp11l2	t-complex 11, testis-specific-like 2 [Source:RGD Symbol;Acc:1307494]
ENSRNOG00000007600	RNA+RIBO	Igsf1	immunoglobulin superfamily, member 1 [Source:RGD Symbol;Acc:631402]
ENSRNOG00000007660	RNA+RIBO	Fntb	farnesyltransferase, CAAX box, beta [Source:RGD Symbol;Acc:620119]
ENSRNOG00000007675	RNAonly	Gpr63	G protein-coupled receptor 63 [Source:RGD Symbol;Acc:1306460]
ENSRNOG00000007690	RNA+RIBO	Cmpk2	cytidine monophosphate (UMP-CMP) kinase 2, mitochondrial [Source:RGD Symbol;Acc:1305881]
ENSRNOG00000007713	RNA+RIBO	Tmcc3	transmembrane and coiled-coil domain family 3 [Source:RGD Symbol;Acc:1307241]
ENSRNOG00000007726	RNA+RIBO	Mcam	melanoma cell adhesion molecule [Source:RGD Symbol;Acc:620463]
ENSRNOG00000007799	RNAonly	Fam151a	family with sequence similarity 151, member A [Source:RGD Symbol;Acc:1359194]
ENSRNOG00000007858	RNA+RIBO	Stil	Scl/Tal1 interrupting locus [Source:RGD Symbol;Acc:1304972]
ENSRNOG00000007862	RIBOonly	Acat1	acetyl-CoA acetyltransferase 1 [Source:RGD Symbol;Acc:2016]
ENSRNOG00000007894	RIBOonly	Mpdz	multiple PDZ domain protein [Source:RGD Symbol;Acc:3105]
ENSRNOG00000007906	RNA+RIBO	Bub1b	BUB1 mitotic checkpoint serine/threonine kinase B [Source:RGD Symbol;Acc:619791]
ENSRNOG00000007967	RIBOonly	Sdhb	succinate dehydrogenase complex, subunit B, iron sulfur (Ip) [Source:RGD Symbol;Acc:1308598]
ENSRNOG00000007972	RIBOonly	Rbbp9	retinoblastoma binding protein 9 [Source:RGD Symbol;Acc:3542]
ENSRNOG00000007993	RIBOonly	Sh3tc1	SH3 domain and tetratricopeptide repeats 1 [Source:RGD Symbol;Acc:1305610]
ENSRNOG00000008011	RNA+RIBO	LOC100911395	cytosolic carboxypeptidase 6-like [Source:RGD Symbol;Acc:6493177]
ENSRNOG00000008015	RIBOonly	Fos	FBJ osteosarcoma oncogene [Source:RGD Symbol;Acc:2626]
ENSRNOG00000008022	RIBOonly	Apaf1	apoptotic peptidase activating factor 1 [Source:RGD Symbol;Acc:620575]
ENSRNOG00000008040	RNA+RIBO	Fam64a	family with sequence similarity 64, member A [Source:RGD Symbol;Acc:1308747]
ENSRNOG00000008049	RIBOonly	Max	MYC associated factor X [Source:RGD Symbol;Acc:621101]
ENSRNOG00000008063	RIBOonly	Hibadh	3-hydroxyisobutyrate dehydrogenase [Source:RGD Symbol;Acc:708399]
ENSRNOG00000008074	RIBOonly	Cyp11a1	cytochrome P450, family 11, subfamily a, polypeptide 1 [Source:RGD Symbol;Acc:69325]
ENSRNOG00000008088	RIBOonly	Btbd3	BTB (POZ) domain containing 3 [Source:RGD Symbol;Acc:1311623]
ENSRNOG00000008103	RIBOonly	Mdh1	malate dehydrogenase 1, NAD (soluble) [Source:RGD Symbol;Acc:3072]
ENSRNOG00000008144	RIBOonly	Irf1	interferon regulatory factor 1 [Source:RGD Symbol;Acc:2920]
ENSRNOG00000008165	RNA+RIBO	Tpx2	TPX2, microtubule-associated [Source:RGD Symbol;Acc:1311894]
ENSRNOG00000008190	RNAonly	LOC100911867	patatin-like phospholipase domain-containing protein 7-like [Source:RGD Symbol;Acc:6490002]
ENSRNOG00000008196	RNA+RIBO	Parp12	poly (ADP-ribose) polymerase family, member 12 [Source:RGD Symbol;Acc:1308628]
ENSRNOG00000008203	RNA+RIBO	Synpr	synaptoporin [Source:RGD Symbol;Acc:708366]
ENSRNOG00000008224	RNAonly	Jdp2	Jun dimerization protein 2 [Source:RGD Symbol;Acc:621611]
ENSRNOG00000008289	RIBOonly	Slc25a3	solute carrier family 25 (mitochondrial carrier, phosphate carrier), member 3 [Source:RGD Symbol;Acc:70986]
ENSRNOG00000008320	RIBOonly	Lypla1	lysophospholipase I [Source:RGD Symbol;Acc:3025]
ENSRNOG00000008394	RIBOonly	Prg2	proteoglycan 2, bone marrow [Source:RGD Symbol;Acc:69336]
ENSRNOG00000008400	RIBOonly	Pml	promyelocytic leukemia [Source:RGD Symbol;Acc:1562602]
ENSRNOG00000008414	RNA+RIBO	Bsg	basigin [Source:RGD Symbol;Acc:2220]
ENSRNOG00000008459	RIBOonly	Anapc13	anaphase promoting complex subunit 13 [Source:RGD Symbol;Acc:1583270]
ENSRNOG00000008465	RNA+RIBO	Tmem176b	transmembrane protein 176B [Source:RGD Symbol;Acc:708403]
ENSRNOG00000008534	RNAonly	Dusp15	dual specificity phosphatase 15 [Source:RGD Symbol;Acc:1305990]
ENSRNOG00000008565	RIBOonly	Nkiras1	NFKB inhibitor interacting Ras-like 1 [Source:RGD Symbol;Acc:1308560]
ENSRNOG00000008580	RIBOonly	Nbn	nibrin [Source:RGD Symbol;Acc:621420]
ENSRNOG00000008597	RNAonly	Tada3	transcriptional adaptor 3 [Source:RGD Symbol;Acc:1564009]
ENSRNOG00000008645	RNAonly	Igfbp3	insulin-like growth factor binding protein 3 [Source:RGD Symbol;Acc:2874]
ENSRNOG00000008663	RNA+RIBO	Nat10	N-acetyltransferase 10 (GCN5-related) [Source:RGD Symbol;Acc:1306717]
ENSRNOG00000008676	RIBOonly	Emp1	epithelial membrane protein 1 [Source:RGD Symbol;Acc:2552]
ENSRNOG00000008682	RIBOonly	Mtch2	mitochondrial carrier 2 [Source:RGD Symbol;Acc:1308080]
ENSRNOG00000008711	RIBOonly	Med24	mediator complex subunit 24 [Source:RGD Symbol;Acc:1564565]
ENSRNOG00000008716	RNA+RIBO	Nefh	neurofilament, heavy polypeptide [Source:RGD Symbol;Acc:3159]
ENSRNOG00000008728	RIBOonly	Unc79	unc-79 homolog (C. elegans) [Source:RGD Symbol;Acc:1311117]
ENSRNOG00000008758	RNAonly	Tspan18	tetraspanin 18 [Source:RGD Symbol;Acc:1560411]
ENSRNOG00000008784	RNA+RIBO	Tmem106c	transmembrane protein 106C [Source:RGD Symbol;Acc:1311532]
ENSRNOG00000008822	RIBOonly	Fkbp1a	FK506 binding protein 1a [Source:RGD Symbol;Acc:2617]
ENSRNOG00000008837	RNAonly	Ass1	argininosuccinate synthase 1 [Source:RGD Symbol;Acc:2163]
ENSRNOG00000008904	RNAonly	Fli1	Fli-1 proto-oncogene, ETS transcription factor [Source:RGD Symbol;Acc:1309837]
ENSRNOG00000008921	RNAonly	Dynll2	dynein light chain LC8-type 2 [Source:RGD Symbol;Acc:619860]
ENSRNOG00000008941	RIBOonly	Ets1	v-ets avian erythroblastosis virus E26 oncogene homolog 1 [Source:RGD Symbol;Acc:2583]
ENSRNOG00000008942	RNA+RIBO	RGD1304963	similar to hypothetical protein MGC38716 [Source:RGD Symbol;Acc:1304963]
ENSRNOG00000008956	RNAonly	Cdkn2c	cyclin-dependent kinase inhibitor 2C (p18, inhibits CDK4) [Source:RGD Symbol;Acc:2325]
ENSRNOG00000009035	RIBOonly	Malsu1	mitochondrial assembly of ribosomal large subunit 1 [Source:RGD Symbol;Acc:1306936]
ENSRNOG00000009039	RIBOonly	Trappc12	trafficking protein particle complex 12 [Source:RGD Symbol;Acc:1566054]
ENSRNOG00000009106	RNA+RIBO	C2cd4b	C2 calcium-dependent domain containing 4B [Source:RGD Symbol;Acc:1591932]
ENSRNOG00000009144	RNA+RIBO	Lad1	ladinin 1 [Source:RGD Symbol;Acc:1310652]
ENSRNOG00000009176	RIBOonly	Mkrn2	makorin, ring finger protein, 2 [Source:RGD Symbol;Acc:1310618]
ENSRNOG00000009195	RIBOonly	Tnks1bp1	tankyrase 1 binding protein 1 [Source:RGD Symbol;Acc:1312021]
ENSRNOG00000009205	RIBOonly	Lmo4	LIM domain only 4 [Source:RGD Symbol;Acc:1305670]
ENSRNOG00000009211	RIBOonly	C3ar1	complement component 3a receptor 1 [Source:RGD Symbol;Acc:620537]
ENSRNOG00000009222	RNA+RIBO	Epha2	Eph receptor A2 [Source:RGD Symbol;Acc:1307204]
ENSRNOG00000009225	RIBOonly	Copz2	coatomer protein complex, subunit zeta 2 [Source:RGD Symbol;Acc:1306948]
ENSRNOG00000009227	RIBOonly	Aplnr	apelin receptor [Source:RGD Symbol;Acc:621645]
ENSRNOG00000009252	RIBOonly	Poldip2	polymerase (DNA-directed), delta interacting protein 2 [Source:RGD Symbol;Acc:1307022]
ENSRNOG00000009263	RNA+RIBO	Ifi27	interferon, alpha-inducible protein 27 [Source:RGD Symbol;Acc:69404]
ENSRNOG00000009332	RIBOonly	Rec114	REC114 meiotic recombination protein [Source:RGD Symbol;Acc:1311874]
ENSRNOG00000009334	RNA+RIBO	Knstrn	kinetochore-localized astrin/SPAG5 binding protein [Source:RGD Symbol;Acc:1303240]
ENSRNOG00000009339	RNA+RIBO	Cenpe	centromere protein E [Source:RGD Symbol;Acc:1307115]
ENSRNOG00000009348	RIBOonly	Nos3	nitric oxide synthase 3, endothelial cell [Source:RGD Symbol;Acc:3186]
ENSRNOG00000009480	RNAonly	Slc24a3	solute carrier family 24 (sodium/potassium/calcium exchanger), member 3 [Source:RGD Symbol;Acc:69256]
ENSRNOG00000009481	RNA+RIBO	Ddhd1	DDHD domain containing 1 [Source:RGD Symbol;Acc:1308576]
ENSRNOG00000009506	RIBOonly	Mre11a	MRE11 meiotic recombination 11 homolog A (S. cerevisiae) [Source:RGD Symbol;Acc:69263]
ENSRNOG00000009512	RIBOonly	Esd	esterase D [Source:RGD Symbol;Acc:1592114]
ENSRNOG00000009538	RIBOonly	Etfdh	electron-transferring-flavoprotein dehydrogenase [Source:RGD Symbol;Acc:735052]
ENSRNOG00000009620	RIBOonly	Cybrd1	cytochrome b reductase 1 [Source:RGD Symbol;Acc:1305740]
ENSRNOG00000009636	RNA+RIBO	Scrn1	secernin 1 [Source:RGD Symbol;Acc:1560999]
ENSRNOG00000009705	RIBOonly	Lck	LCK proto-oncogene, Src family tyrosine kinase [Source:RGD Symbol;Acc:2994]
ENSRNOG00000009713	RIBOonly	Oxa1l	oxidase (cytochrome c) assembly 1-like [Source:RGD Symbol;Acc:1585024]
ENSRNOG00000009726	RNAonly	Grip2	glutamate receptor interacting protein 2 [Source:RGD Symbol;Acc:621668]
ENSRNOG00000009736	RNAonly	A4galt	alpha 1,4-galactosyltransferase [Source:RGD Symbol;Acc:621583]
ENSRNOG00000009785	RNAonly	Cdkn3	cyclin-dependent kinase inhibitor 3 [Source:RGD Symbol;Acc:1307781]
ENSRNOG00000009841	RNA+RIBO	Samd9l	sterile alpha motif domain containing 9-like [Source:MGI Symbol;Acc:MGI:1343184]
ENSRNOG00000009845	RIBOonly	Acadm	acyl-CoA dehydrogenase, C-4 to C-12 straight chain [Source:RGD Symbol;Acc:2012]
ENSRNOG00000009889	RIBOonly	Pgm1	phosphoglucomutase 1 [Source:RGD Symbol;Acc:3316]
ENSRNOG00000009902	RNA+RIBO	Lrrc46	leucine rich repeat containing 46 [Source:RGD Symbol;Acc:1303311]
ENSRNOG00000009928	RIBOonly	Bckdhb	branched chain keto acid dehydrogenase E1, beta polypeptide [Source:RGD Symbol;Acc:2197]
ENSRNOG00000009947	RNAonly	Kremen1	kringle containing transmembrane protein 1 [Source:RGD Symbol;Acc:620789]
ENSRNOG00000009951	RNA+RIBO	Aif1l	allograft inflammatory factor 1-like [Source:RGD Symbol;Acc:1305081]
ENSRNOG00000009957	RIBOonly	Slc25a13	solute carrier family 25 (aspartate/glutamate carrier), member 13 [Source:RGD Symbol;Acc:1565889]
ENSRNOG00000009963	RNAonly	Ctps1	CTP synthase 1 [Source:RGD Symbol;Acc:1311060]
ENSRNOG00000009974	RIBOonly	Coq3	coenzyme Q3 methyltransferase [Source:RGD Symbol;Acc:2380]
ENSRNOG00000010038	RIBOonly	Psmc5	proteasome (prosome, macropain) 26S subunit, ATPase, 5 [Source:RGD Symbol;Acc:708376]
ENSRNOG00000010149	RNA+RIBO	Cmc1	COX assembly mitochondrial protein 1 [Source:RGD Symbol;Acc:1305283]
ENSRNOG00000010152	RNAonly	RGD1306233	similar to hypothetical protein MGC29761 [Source:RGD Symbol;Acc:1306233]
ENSRNOG00000010183	RNA+RIBO	Fam198b	family with sequence similarity 198, member B [Source:RGD Symbol;Acc:735075]
ENSRNOG00000010189	RIBOonly	Rps24	ribosomal protein S24 [Source:RGD Symbol;Acc:621040]
ENSRNOG00000010208	RNA+RIBO	Timp1	TIMP metallopeptidase inhibitor 1 [Source:RGD Symbol;Acc:621675]
ENSRNOG00000010213	RIBOonly	Fgd5	FYVE, RhoGEF and PH domain containing 5 [Source:RGD Symbol;Acc:1305589]
ENSRNOG00000010216	RIBOonly	Vwa8	von Willebrand factor A domain containing 8 [Source:RGD Symbol;Acc:1308772]
ENSRNOG00000010222	RNAonly	Glud1	glutamate dehydrogenase 1 [Source:RGD Symbol;Acc:2708]
ENSRNOG00000010320	RNA+RIBO	Efnb3	ephrin B3 [Source:RGD Symbol;Acc:2541]
ENSRNOG00000010326	RNAonly	Col20a1	collagen, type XX, alpha 1 [Source:RGD Symbol;Acc:1563901]
ENSRNOG00000010372	RNA+RIBO	Foxred1	FAD-dependent oxidoreductase domain containing 1 [Source:RGD Symbol;Acc:1311785]
ENSRNOG00000010438	RIBOonly	Cpt1b	carnitine palmitoyltransferase 1b, muscle [Source:RGD Symbol;Acc:2397]
ENSRNOG00000010448	RIBOonly	Ptbp1	polypyrimidine tract binding protein 1 [Source:RGD Symbol;Acc:62047]
ENSRNOG00000010457	RIBOonly	Vash1	vasohibin 1 [Source:RGD Symbol;Acc:1564082]
ENSRNOG00000010472	RNA+RIBO	Ccdc32	coiled-coil domain containing 32 [Source:RGD Symbol;Acc:1307516]
ENSRNOG00000010510	RNA+RIBO	Col12a1	collagen, type XII, alpha 1 [Source:RGD Symbol;Acc:2374]
ENSRNOG00000010524	RIBOonly	Cryab	crystallin, alpha B [Source:RGD Symbol;Acc:2414]
ENSRNOG00000010580	RIBOonly	Acot7	acyl-CoA thioesterase 7 [Source:RGD Symbol;Acc:628856]
ENSRNOG00000010609	RIBOonly	Abcf2	ATP-binding cassette, subfamily F (GCN20), member 2 [Source:RGD Symbol;Acc:1304942]
ENSRNOG00000010617	RNAonly	Scube1	signal peptide, CUB domain, EGF-like 1 [Source:RGD Symbol;Acc:1309015]
ENSRNOG00000010620	RNAonly	Ndc1	NDC1 transmembrane nucleoporin [Source:RGD Symbol;Acc:1560173]
ENSRNOG00000010630	RNA+RIBO	Prcp	prolylcarboxypeptidase (angiotensinase C) [Source:RGD Symbol;Acc:1307842]
ENSRNOG00000010635	RNAonly	Igfbp4	insulin-like growth factor binding protein 4 [Source:RGD Symbol;Acc:2875]
ENSRNOG00000010646	RIBOonly	Tmem229b	transmembrane protein 229B [Source:RGD Symbol;Acc:1562622]
ENSRNOG00000010668	RIBOonly	Anxa6	annexin A6 [Source:RGD Symbol;Acc:621172]
ENSRNOG00000010697	RIBOonly	Hadh	hydroxyacyl-CoA dehydrogenase [Source:RGD Symbol;Acc:69321]
ENSRNOG00000010719	RIBOonly	Exosc10	exosome component 10 [Source:RGD Symbol;Acc:1593248]
ENSRNOG00000010721	RNA+RIBO	Dlgap5	discs, large (Drosophila) homolog-associated protein 5 [Source:RGD Symbol;Acc:1311247]
ENSRNOG00000010731	RNA+RIBO	Gpm6a	glycoprotein m6a [Source:RGD Symbol;Acc:631368]
ENSRNOG00000010744	RIBOonly	Nrp1	neuropilin 1 [Source:RGD Symbol;Acc:621588]
ENSRNOG00000010756	RIBOonly	Tp53	tumor protein p53 [Source:RGD Symbol;Acc:3889]
ENSRNOG00000010800	RIBOonly	Hadhb	hydroxyacyl-CoA dehydrogenase/3-ketoacyl-CoA thiolase/enoyl-CoA hydratase (trifunctional protein), beta subunit [Source:RGD Symbol;Acc:620513]
ENSRNOG00000010813	RIBOonly	Tspan14	tetraspanin 14 [Source:RGD Symbol;Acc:1305714]
ENSRNOG00000010830	RIBOonly	Slc25a4	solute carrier family 25 (mitochondrial carrier; adenine nucleotide translocator), member 4 [Source:RGD Symbol;Acc:620352]
ENSRNOG00000010866	RIBOonly	Tmem154	transmembrane protein 154 [Source:RGD Symbol;Acc:1563262]
ENSRNOG00000010873	RNA+RIBO	Pithd1	PITH (C-terminal proteasome-interacting domain of thioredoxin-like) domain containing 1 [Source:RGD Symbol;Acc:1308048]
ENSRNOG00000010888	RNA+RIBO	Ankrd33b	ankyrin repeat domain 33B [Source:RGD Symbol;Acc:1564227]
ENSRNOG00000010890	RIBOonly	Bmp1	bone morphogenetic protein 1 [Source:RGD Symbol;Acc:620739]
ENSRNOG00000010951	RIBOonly	Cmtm6	CKLF-like MARVEL transmembrane domain containing 6 [Source:RGD Symbol;Acc:1307765]
ENSRNOG00000010958	RIBOonly	Prdx3	peroxiredoxin 3 [Source:RGD Symbol;Acc:620040]
ENSRNOG00000010999	RNA+RIBO	RGD1311723	similar to KIAA1731 protein [Source:RGD Symbol;Acc:1311723]
ENSRNOG00000011014	RIBOonly	Copg2	coatomer protein complex, subunit gamma 2 [Source:RGD Symbol;Acc:1566215]
ENSRNOG00000011020	RIBOonly	Eif3l	eukaryotic translation initiation factor 3, subunit L [Source:RGD Symbol;Acc:1308230]
ENSRNOG00000011032	RNAonly	Lhfpl2	lipoma HMGIC fusion partner-like 2 [Source:RGD Symbol;Acc:1309869]
ENSRNOG00000011034	RNA+RIBO	LOC679989	similar to t-complex 11 protein [Source:RGD Symbol;Acc:1598081]
ENSRNOG00000011057	RIBOonly	Mfn1	mitofusin 1 [Source:RGD Symbol;Acc:621460]
ENSRNOG00000011062	RIBOonly	Gtf2a2	general transcription factor IIA, 2 [Source:RGD Symbol;Acc:620720]
ENSRNOG00000011070	RIBOonly	Gnb4	guanine nucleotide binding protein (G protein), beta polypeptide 4 [Source:RGD Symbol;Acc:1359321]
ENSRNOG00000011071	RNA+RIBO	Nt5e	5' nucleotidase, ecto [Source:RGD Symbol;Acc:61956]
ENSRNOG00000011072	RNAonly	Hcfc2	host cell factor C2 [Source:RGD Symbol;Acc:1307385]
ENSRNOG00000011142	RNA+RIBO	Cyb5b	cytochrome b5 type B (outer mitochondrial membrane) [Source:RGD Symbol;Acc:621551]
ENSRNOG00000011146	RIBOonly	Gyg1	glycogenin 1 [Source:RGD Symbol;Acc:621785]
ENSRNOG00000011167	RNA+RIBO	Wdhd1	WD repeat and HMG-box DNA binding protein 1 [Source:RGD Symbol;Acc:1310200]
ENSRNOG00000011181	RNA+RIBO	Cpa3	carboxypeptidase A3, mast cell [Source:RGD Symbol;Acc:2390]
ENSRNOG00000011203	RIBOonly	Farp1	FERM, RhoGEF (Arhgef) and pleckstrin domain protein 1 (chondrocyte-derived) [Source:RGD Symbol;Acc:1305346]
ENSRNOG00000011228	RNA+RIBO	Layn	layilin [Source:RGD Symbol;Acc:1564444]
ENSRNOG00000011290	RNAonly	Tm2d3	TM2 domain containing 3 [Source:RGD Symbol;Acc:1564929]
ENSRNOG00000011332	RIBOonly	Clspn	claspin [Source:RGD Symbol;Acc:1309083]
ENSRNOG00000011338	RNA+RIBO	Cecr5	cat eye syndrome chromosome region, candidate 5 [Source:RGD Symbol;Acc:1306557]
ENSRNOG00000011346	RIBOonly	Ehd2	EH-domain containing 2 [Source:RGD Symbol;Acc:1560856]
ENSRNOG00000011357	RNAonly	Shbg	sex hormone binding globulin [Source:RGD Symbol;Acc:3671]
ENSRNOG00000011384	RIBOonly	Aimp1	aminoacyl tRNA synthetase complex-interacting multifunctional protein 1 [Source:RGD Symbol;Acc:620466]
ENSRNOG00000011386	RNAonly	Nhsl1	NHS-like 1 [Source:RGD Symbol;Acc:1308124]
ENSRNOG00000011407	RIBOonly	Pragmin	pragma of Rnd2 [Source:RGD Symbol;Acc:1311793]
ENSRNOG00000011511	RNAonly	Stk24	serine/threonine kinase 24 [Source:RGD Symbol;Acc:1561742]
ENSRNOG00000011518	RNAonly	Dusp26	dual specificity phosphatase 26 (putative) [Source:RGD Symbol;Acc:1310090]
ENSRNOG00000011559	RNA+RIBO	Cnn3	calponin 3, acidic [Source:RGD Symbol;Acc:71044]
ENSRNOG00000011567	RNA+RIBO	Rpusd4	RNA pseudouridylate synthase domain containing 4 [Source:RGD Symbol;Acc:1311268]
ENSRNOG00000011572	RIBOonly	Klc1	kinesin light chain 1 [Source:RGD Symbol;Acc:621411]
ENSRNOG00000011582	RIBOonly	Rab3d	RAB3D, member RAS oncogene family [Source:RGD Symbol;Acc:620924]
ENSRNOG00000011587	RNA+RIBO	Adcy6	adenylate cyclase 6 [Source:RGD Symbol;Acc:2035]
ENSRNOG00000011618	RIBOonly	Mmaa	methylmalonic aciduria (cobalamin deficiency) cblA type [Source:RGD Symbol;Acc:1305035]
ENSRNOG00000011654	RNA+RIBO	Plk4	polo-like kinase 4 [Source:RGD Symbol;Acc:1305390]
ENSRNOG00000011688	RIBOonly	Neil3	nei endonuclease VIII-like 3 (E. coli) [Source:RGD Symbol;Acc:1310562]
ENSRNOG00000011754	RIBOonly	Myom2	myomesin 2 [Source:RGD Symbol;Acc:631437]
ENSRNOG00000011777	RNA+RIBO	Spag5	sperm associated antigen 5 [Source:RGD Symbol;Acc:620152]
ENSRNOG00000011815	RIBOonly	Sgk1	serum/glucocorticoid regulated kinase 1 [Source:RGD Symbol;Acc:3668]
ENSRNOG00000011849	RIBOonly	Ndufs1	NADH dehydrogenase (ubiquinone) Fe-S protein 1 [Source:RGD Symbol;Acc:1359670]
ENSRNOG00000011912	RIBOonly	Tmem38a	transmembrane protein 38a [Source:RGD Symbol;Acc:1307901]
ENSRNOG00000011946	RNA+RIBO	Ptn	pleiotrophin [Source:RGD Symbol;Acc:3444]
ENSRNOG00000011984	RNAonly	Cxcl14	chemokine (C-X-C motif) ligand 14 [Source:RGD Symbol;Acc:1307406]
ENSRNOG00000012027	RIBOonly	Bco1	beta-carotene oxygenase 1 [Source:RGD Symbol;Acc:70981]
ENSRNOG00000012051	RNA+RIBO	Ncaph	non-SMC condensin I complex, subunit H [Source:RGD Symbol;Acc:1596799]
ENSRNOG00000012067	RNA+RIBO	Fam111a	family with sequence similarity 111, member A [Source:RGD Symbol;Acc:1560913]
ENSRNOG00000012074	RNAonly	Ifngr1	interferon gamma receptor 1 [Source:RGD Symbol;Acc:620570]
ENSRNOG00000012083	RNA+RIBO	St6galnac2	ST6 (alpha-N-acetyl-neuraminyl-2,3-beta-galactosyl-1,3)-N-acetylgalactosaminide alpha-2,6-sialyltransferase 2 [Source:RGD Symbol;Acc:1560747]
ENSRNOG00000012087	RIBOonly	Ufsp2	UFM1-specific peptidase 2 [Source:RGD Symbol;Acc:1311161]
ENSRNOG00000012091	RIBOonly	Ppa2	pyrophosphatase (inorganic) 2 [Source:RGD Symbol;Acc:1307965]
ENSRNOG00000012094	RNA+RIBO	Ltbp2	latent transforming growth factor beta binding protein 2 [Source:RGD Symbol;Acc:68380]
ENSRNOG00000012106	RNA+RIBO	Dnaja4	DnaJ (Hsp40) homolog, subfamily A, member 4 [Source:RGD Symbol;Acc:1310035]
ENSRNOG00000012135	RNAonly	Mllt6	myeloid/lymphoid or mixed-lineage leukemia (trithorax homolog, Drosophila); translocated to, 6 [Source:RGD Symbol;Acc:1306689]
ENSRNOG00000012149	RNAonly	Gpsm2	G-protein signaling modulator 2 [Source:RGD Symbol;Acc:1560967]
ENSRNOG00000012223	RNAonly	Dnah7	dynein, axonemal, heavy chain 7 [Source:RGD Symbol;Acc:621798]
ENSRNOG00000012228	RNA+RIBO	Skap2	src kinase associated phosphoprotein 2 [Source:RGD Symbol;Acc:620159]
ENSRNOG00000012249	RIBOonly	Txlnb	taxilin beta [Source:RGD Symbol;Acc:1307979]
ENSRNOG00000012294	RNAonly	Heph	hephaestin [Source:RGD Symbol;Acc:71060]
ENSRNOG00000012303	RNA+RIBO	Apobec2	apolipoprotein B mRNA editing enzyme, catalytic polypeptide-like 2 [Source:RGD Symbol;Acc:1308727]
ENSRNOG00000012318	RNA+RIBO	Aspm	asp (abnormal spindle) homolog, microcephaly associated (Drosophila) [Source:RGD Symbol;Acc:1307111]
ENSRNOG00000012329	RNAonly	Saraf	store-operated calcium entry-associated regulatory factor [Source:RGD Symbol;Acc:1303011]
ENSRNOG00000012354	RIBOonly	Trim23	tripartite motif-containing 23 [Source:RGD Symbol;Acc:621587]
ENSRNOG00000012460	RIBOonly	Cntf	ciliary neurotrophic factor [Source:RGD Symbol;Acc:2370]
ENSRNOG00000012480	RNA+RIBO	Pxylp1	2-phosphoxylose phosphatase 1 [Source:RGD Symbol;Acc:1359617]
ENSRNOG00000012543	RNA+RIBO	Mcm3	minichromosome maintenance complex component 3 [Source:RGD Symbol;Acc:1305168]
ENSRNOG00000012580	RIBOonly	Ccdc141	coiled-coil domain containing 141 [Source:RGD Symbol;Acc:1593250]
ENSRNOG00000012591	RNA+RIBO	Pkd2l1	polycystic kidney disease 2-like 1 [Source:RGD Symbol;Acc:1306261]
ENSRNOG00000012634	RNAonly	Fbxo10	F-box protein 10 [Source:RGD Symbol;Acc:1305465]
ENSRNOG00000012681	RNA+RIBO	Lgals9	lectin, galactoside-binding, soluble, 9 [Source:RGD Symbol;Acc:3005]
ENSRNOG00000012684	RIBOonly	Bloc1s2	biogenesis of lysosomal organelles complex-1, subunit 2 [Source:RGD Symbol;Acc:1306551]
ENSRNOG00000012693	RIBOonly	Pmpcb	peptidase (mitochondrial processing) beta [Source:RGD Symbol;Acc:621297]
ENSRNOG00000012723	RNA+RIBO	Trim55	tripartite motif-containing 55 [Source:RGD Symbol;Acc:1306943]
ENSRNOG00000012782	RIBOonly	Tmem2	transmembrane protein 2 [Source:RGD Symbol;Acc:1307941]
ENSRNOG00000012791	RIBOonly	Ajuba	ajuba LIM protein [Source:RGD Symbol;Acc:620407]
ENSRNOG00000012873	RIBOonly	Gfm1	G elongation factor, mitochondrial 1 [Source:RGD Symbol;Acc:631396]
ENSRNOG00000012880	RNA+RIBO	Tti1	TELO2 interacting protein 1 [Source:RGD Symbol;Acc:1562582]
ENSRNOG00000012952	RNA+RIBO	Lrig1	leucine-rich repeats and immunoglobulin-like domains 1 [Source:RGD Symbol;Acc:1306788]
ENSRNOG00000012956	RIBOonly	Tgm2	transglutaminase 2 [Source:RGD Symbol;Acc:621081]
ENSRNOG00000012980	RIBOonly	Hyls1	hydrolethalus syndrome 1 [Source:RGD Symbol;Acc:1594169]
ENSRNOG00000012991	RIBOonly	Gpr124	G protein-coupled receptor 124 [Source:RGD Symbol;Acc:2323365]
ENSRNOG00000013000	RIBOonly	Ldhb	lactate dehydrogenase B [Source:RGD Symbol;Acc:2997]
ENSRNOG00000013009	RIBOonly	Ldha	lactate dehydrogenase A [Source:RGD Symbol;Acc:2996]
ENSRNOG00000013057	RNA+RIBO	Prc1	protein regulator of cytokinesis 1 [Source:RGD Symbol;Acc:1311754]
ENSRNOG00000013097	RNAonly	LOC691485	hypothetical protein LOC691485 [Source:RGD Symbol;Acc:1583888]
ENSRNOG00000013128	RNA+RIBO	Tmem179	transmembrane protein 179 [Source:RGD Symbol;Acc:1310269]
ENSRNOG00000013152	RNA+RIBO	Arhgap10	Rho GTPase activating protein 10 [Source:RGD Symbol;Acc:1588859]
ENSRNOG00000013260	RNA+RIBO	Calr3	calreticulin 3 [Source:RGD Symbol;Acc:1309243]
ENSRNOG00000013262	RNA+RIBO	Myl1	myosin, light chain 1 [Source:RGD Symbol;Acc:1598796]
ENSRNOG00000013267	RIBOonly	Helz2	helicase with zinc finger 2, transcriptional coactivator [Source:RGD Symbol;Acc:1306056]
ENSRNOG00000013293	RIBOonly	Mccc1	methylcrotonoyl-CoA carboxylase 1 (alpha) [Source:RGD Symbol;Acc:1310615]
ENSRNOG00000013309	RIBOonly	Pik3ap1	phosphoinositide-3-kinase adaptor protein 1 [Source:RGD Symbol;Acc:1307744]
ENSRNOG00000013331	RIBOonly	Sdha	succinate dehydrogenase complex, subunit A, flavoprotein (Fp) [Source:RGD Symbol;Acc:621557]
ENSRNOG00000013353	RIBOonly	Tmem260	transmembrane protein 260 [Source:RGD Symbol;Acc:1562018]
ENSRNOG00000013395	RIBOonly	Pglyrp1	peptidoglycan recognition protein 1 [Source:RGD Symbol;Acc:621429]
ENSRNOG00000013408	RNAonly	Npas2	neuronal PAS domain protein 2 [Source:RGD Symbol;Acc:1309681]
ENSRNOG00000013439	RNA+RIBO	Cpn1	carboxypeptidase N, polypeptide 1 [Source:RGD Symbol;Acc:70931]
ENSRNOG00000013452	RNA+RIBO	Rcn1	reticulocalbin 1, EF-hand calcium binding domain [Source:RGD Symbol;Acc:1311292]
ENSRNOG00000013476	RNA+RIBO	Manba	mannosidase, beta A, lysosomal [Source:RGD Symbol;Acc:1305785]
ENSRNOG00000013492	RNA+RIBO	Cap1	CAP, adenylate cyclase-associated protein 1 (yeast) [Source:RGD Symbol;Acc:620309]
ENSRNOG00000013557	RNA+RIBO	Lancl1	LanC lantibiotic synthetase component C-like 1 (bacterial) [Source:RGD Symbol;Acc:69416]
ENSRNOG00000013572	RNA+RIBO	Lxn	latexin [Source:RGD Symbol;Acc:68361]
ENSRNOG00000013585	RNAonly	Nmnat3	nicotinamide nucleotide adenylyltransferase 3 [Source:RGD Symbol;Acc:1309140]
ENSRNOG00000013598	RNA+RIBO	Melk	maternal embryonic leucine zipper kinase [Source:RGD Symbol;Acc:1308974]
ENSRNOG00000013660	RNA+RIBO	Cog6	component of oligomeric golgi complex 6 [Source:RGD Symbol;Acc:1303283]
ENSRNOG00000013663	RNAonly	Tmem86a	transmembrane protein 86A [Source:RGD Symbol;Acc:1305749]
ENSRNOG00000013673	RIBOonly	Msh3	mutS homolog 3 [Source:RGD Symbol;Acc:1563954]
ENSRNOG00000013712	RNA+RIBO	Tex261	testis expressed 261 [Source:RGD Symbol;Acc:1305851]
ENSRNOG00000013727	RNAonly	Ndc80	NDC80 kinetochore complex component [Source:RGD Symbol;Acc:1310154]
ENSRNOG00000013738	RNA+RIBO	LOC100174910	glutaredoxin-like protein [Source:RGD Symbol;Acc:2299854]
ENSRNOG00000013742	RNA+RIBO	Large	like-glycosyltransferase [Source:RGD Symbol;Acc:1308895]
ENSRNOG00000013743	RIBOonly	Sec61a1	Sec61 alpha 1 subunit (S. cerevisiae) [Source:RGD Symbol;Acc:68321]
ENSRNOG00000013766	RNA+RIBO	Acaa2	acetyl-CoA acyltransferase 2 [Source:RGD Symbol;Acc:620482]
ENSRNOG00000013774	RNA+RIBO	Lmnb1	lamin B1 [Source:RGD Symbol;Acc:620522]
ENSRNOG00000013825	RNA+RIBO	Rap1gap	Rap1 GTPase-activating protein [Source:RGD Symbol;Acc:1309908]
ENSRNOG00000013876	RIBOonly	Mipep	mitochondrial intermediate peptidase [Source:RGD Symbol;Acc:621680]
ENSRNOG00000013913	RIBOonly	Piezo1	piezo-type mechanosensitive ion channel component 1 [Source:RGD Symbol;Acc:1308822]
ENSRNOG00000013948	RNA+RIBO	Zc3hav1	zinc finger CCCH type, antiviral 1 [Source:RGD Symbol;Acc:628694]
ENSRNOG00000013961	RIBOonly	Ghitm	growth hormone inducible transmembrane protein [Source:RGD Symbol;Acc:1359301]
ENSRNOG00000013973	RNA+RIBO	Lcn2	lipocalin 2 [Source:RGD Symbol;Acc:69408]
ENSRNOG00000014011	RIBOonly	Dll4	delta-like 4 (Drosophila) [Source:RGD Symbol;Acc:1309740]
ENSRNOG00000014013	RIBOonly	Map4k4	mitogen-activated protein kinase kinase kinase kinase 4 [Source:RGD Symbol;Acc:1305322]
ENSRNOG00000014030	RNA+RIBO	Synm	synemin, intermediate filament protein [Source:RGD Symbol;Acc:727872]
ENSRNOG00000014034	RNA+RIBO	Olfml2a	olfactomedin-like 2A [Source:RGD Symbol;Acc:1311651]
ENSRNOG00000014051	RNAonly	Pgrmc2	progesterone receptor membrane component 2 [Source:RGD Symbol;Acc:1308804]
ENSRNOG00000014061	RNA+RIBO	Dusp5	dual specificity phosphatase 5 [Source:RGD Symbol;Acc:620854]
ENSRNOG00000014078	RIBOonly	Ndufb8	NADH dehydrogenase (ubiquinone) 1 beta subcomplex 8 [Source:RGD Symbol;Acc:1309129]
ENSRNOG00000014080	RNA+RIBO	Kif23	kinesin family member 23 [Source:RGD Symbol;Acc:1308596]
ENSRNOG00000014083	RNA+RIBO	Iqsec3	IQ motif and Sec7 domain 3 [Source:RGD Symbol;Acc:1593191]
ENSRNOG00000014090	RNA+RIBO	Retsat	retinol saturase (all trans retinol 13,14 reductase) [Source:RGD Symbol;Acc:628802]
ENSRNOG00000014117	RNA+RIBO	Hmox1	heme oxygenase (decycling) 1 [Source:RGD Symbol;Acc:2806]
ENSRNOG00000014128	RIBOonly	Ecsit	ECSIT signalling integrator [Source:RGD Symbol;Acc:1359488]
ENSRNOG00000014130	RNA+RIBO	LOC100362620	CDC28 protein kinase regulatory subunit 2 [Source:RGD Symbol;Acc:2324338]
ENSRNOG00000014187	RNAonly	Igf1r	insulin-like growth factor 1 receptor [Source:RGD Symbol;Acc:2869]
ENSRNOG00000014251	RIBOonly	Capn5	calpain 5 [Source:RGD Symbol;Acc:620084]
ENSRNOG00000014278	RNAonly	Zfp710	zinc finger protein 710 [Source:RGD Symbol;Acc:1306491]
ENSRNOG00000014291	RIBOonly	Elp3	elongator acetyltransferase complex subunit 3 [Source:RGD Symbol;Acc:2324506]
ENSRNOG00000014327	RNAonly	Csrp3	cysteine and glycine-rich protein 3 (cardiac LIM protein) [Source:RGD Symbol;Acc:71092]
ENSRNOG00000014330	RIBOonly	Pcmt1	protein-L-isoaspartate (D-aspartate) O-methyltransferase 1 [Source:RGD Symbol;Acc:3268]
ENSRNOG00000014336	RNA+RIBO	Mcm5	minichromosome maintenance complex component 5 [Source:RGD Symbol;Acc:1306616]
ENSRNOG00000014343	RNA+RIBO	Anln	anillin, actin binding protein [Source:RGD Symbol;Acc:1561367]
ENSRNOG00000014424	RIBOonly	RGD1563354	similar to hypothetical protein D630003M21 [Source:RGD Symbol;Acc:1563354]
ENSRNOG00000014465	RNA+RIBO	LOC308670	Dnmt3a-ps2 pseudogene [Source:RGD Symbol;Acc:1559691]
ENSRNOG00000014485	RNAonly	Pdcd6	programmed cell death 6 [Source:RGD Symbol;Acc:1311239]
ENSRNOG00000014490	RIBOonly	Bdh2	3-hydroxybutyrate dehydrogenase, type 2 [Source:RGD Symbol;Acc:1309898]
ENSRNOG00000014508	RIBOonly	Mgll	monoglyceride lipase [Source:RGD Symbol;Acc:71039]
ENSRNOG00000014522	RNAonly	Mlycd	malonyl-CoA decarboxylase [Source:RGD Symbol;Acc:620234]
ENSRNOG00000014645	RIBOonly	Aldh7a1	aldehyde dehydrogenase 7 family, member A1 [Source:RGD Symbol;Acc:1308614]
ENSRNOG00000014684	RIBOonly	Npr1	natriuretic peptide receptor 1 [Source:RGD Symbol;Acc:3195]
ENSRNOG00000014727	RIBOonly	Fahd1	fumarylacetoacetate hydrolase domain containing 1 [Source:RGD Symbol;Acc:1304560]
ENSRNOG00000014762	RIBOonly	Ppie	peptidylprolyl isomerase E (cyclophilin E) [Source:RGD Symbol;Acc:1311411]
ENSRNOG00000014786	RNAonly	Ccne1	cyclin E1 [Source:RGD Symbol;Acc:2294]
ENSRNOG00000014813	RIBOonly	Prkag1	protein kinase, AMP-activated, gamma 1 non-catalytic subunit [Source:RGD Symbol;Acc:3388]
ENSRNOG00000014846	RIBOonly	Anp32a	acidic (leucine-rich) nuclear phosphoprotein 32 family, member A [Source:RGD Symbol;Acc:2116]
ENSRNOG00000014879	RNA+RIBO	Ttc7a	tetratricopeptide repeat domain 7A [Source:RGD Symbol;Acc:1306211]
ENSRNOG00000014908	RNAonly	Sf3b5	splicing factor 3b, subunit 5 [Source:RGD Symbol;Acc:1586993]
ENSRNOG00000015072	RIBOonly	Ptgr1	prostaglandin reductase 1 [Source:RGD Symbol;Acc:621195]
ENSRNOG00000015077	RIBOonly	Acsf3	acyl-CoA synthetase family member 3 [Source:RGD Symbol;Acc:1586037]
ENSRNOG00000015095	RIBOonly	Spryd7	SPRY domain containing 7 [Source:RGD Symbol;Acc:1306437]
ENSRNOG00000015131	RNA+RIBO	Ube2c	ubiquitin-conjugating enzyme E2C [Source:RGD Symbol;Acc:1305382]
ENSRNOG00000015137	RIBOonly	Spata6l	spermatogenesis associated 6-like [Source:RGD Symbol;Acc:1310039]
ENSRNOG00000015142	RIBOonly	Timm21	translocase of inner mitochondrial membrane 21 homolog (yeast) [Source:RGD Symbol;Acc:1307279]
ENSRNOG00000015159	RNA+RIBO	Slc9a3	solute carrier family 9, subfamily A (NHE3, cation proton antiporter 3), member 3 [Source:RGD Symbol;Acc:3720]
ENSRNOG00000015222	RIBOonly	Fam46c	family with sequence similarity 46, member C [Source:RGD Symbol;Acc:1359446]
ENSRNOG00000015226	RIBOonly	Man1a2	mannosidase, alpha, class 1A, member 2 [Source:RGD Symbol;Acc:1309767]
ENSRNOG00000015236	RIBOonly	Mybbp1a	MYB binding protein (P160) 1a [Source:RGD Symbol;Acc:62062]
ENSRNOG00000015275	RNAonly	Ska1	spindle and kinetochore associated complex subunit 1 [Source:RGD Symbol;Acc:1310784]
ENSRNOG00000015283	RNAonly	Nt5c1a	5'-nucleotidase, cytosolic IA [Source:RGD Symbol;Acc:1310908]
ENSRNOG00000015285	RNAonly	Lrp4	low density lipoprotein receptor-related protein 4 [Source:RGD Symbol;Acc:619731]
ENSRNOG00000015308	RNA+RIBO	Pbk	PDZ binding kinase [Source:RGD Symbol;Acc:1309565]
ENSRNOG00000015317	RIBOonly	Cesl1	carboxylesterase-like 1 [Source:RGD Symbol;Acc:1565666]
ENSRNOG00000015354	RNA+RIBO	Aox1	aldehyde oxidase 1 [Source:RGD Symbol;Acc:620528]
ENSRNOG00000015385	RNAonly	Pink1	PTEN induced putative kinase 1 [Source:RGD Symbol;Acc:1305769]
ENSRNOG00000015392	RIBOonly	Pole3	polymerase (DNA directed), epsilon 3, accessory subunit [Source:RGD Symbol;Acc:1359475]
ENSRNOG00000015396	RIBOonly	Sptan1	spectrin, alpha, non-erythrocytic 1 [Source:RGD Symbol;Acc:621714]
ENSRNOG00000015420	RIBOonly	Stxbp1	syntaxin binding protein 1 [Source:RGD Symbol;Acc:3785]
ENSRNOG00000015423	RNA+RIBO	Ccna2	cyclin A2 [Source:RGD Symbol;Acc:621059]
ENSRNOG00000015442	RIBOonly	Sfxn3	sideroflexin 3 [Source:RGD Symbol;Acc:620716]
ENSRNOG00000015491	RNAonly	Rcl1	RNA terminal phosphate cyclase-like 1 [Source:RGD Symbol;Acc:1305320]
ENSRNOG00000015519	RNAonly	Ces1d	carboxylesterase 1D [Source:RGD Symbol;Acc:70896]
ENSRNOG00000015529	RNAonly	Cdca3	cell division cycle associated 3 [Source:RGD Symbol;Acc:1359093]
ENSRNOG00000015551	RNA+RIBO	Fuca2	fucosidase, alpha-L- 2, plasma [Source:RGD Symbol;Acc:1303053]
ENSRNOG00000015558	RNAonly	Zfp512b	zinc finger protein 512B [Source:RGD Symbol;Acc:1305284]
ENSRNOG00000015641	RIBOonly	Exoc3l1	exocyst complex component 3-like 1 [Source:RGD Symbol;Acc:1311132]
ENSRNOG00000015668	RNA+RIBO	Ccl19	chemokine (C-C motif) ligand 19 [Source:RGD Symbol;Acc:1310336]
ENSRNOG00000015733	RIBOonly	Myl12b	myosin, light chain 12B, regulatory [Source:RGD Symbol;Acc:628855]
ENSRNOG00000015813	RIBOonly	Ubr2	ubiquitin protein ligase E3 component n-recognin 2 [Source:RGD Symbol;Acc:1593237]
ENSRNOG00000015845	RIBOonly	Fam129b	family with sequence similarity 129, member B [Source:RGD Symbol;Acc:1307018]
ENSRNOG00000015848	RIBOonly	Lyrm5	LYR motif containing 5 [Source:RGD Symbol;Acc:2320673]
ENSRNOG00000015880	RNA+RIBO	Dpep1	dipeptidase 1 (renal) [Source:RGD Symbol;Acc:620324]
ENSRNOG00000015916	RIBOonly	Ttc38	tetratricopeptide repeat domain 38 [Source:RGD Symbol;Acc:1306041]
ENSRNOG00000015953	RNAonly	Oaz2	ornithine decarboxylase antizyme 2 [Source:RGD Symbol;Acc:1562933]
ENSRNOG00000016010	RNAonly	Mul1	mitochondrial E3 ubiquitin protein ligase 1 [Source:RGD Symbol;Acc:1309944]
ENSRNOG00000016011	RIBOonly	Plekhg1	pleckstrin homology domain containing, family G (with RhoGef domain) member 1 [Source:RGD Symbol;Acc:1583676]
ENSRNOG00000016033	RNA+RIBO	Endog	endonuclease G [Source:RGD Symbol;Acc:1310763]
ENSRNOG00000016087	RIBOonly	Hars2	histidyl-tRNA synthetase 2, mitochondrial [Source:RGD Symbol;Acc:1308426]
ENSRNOG00000016135	RIBOonly	Fars2	phenylalanyl-tRNA synthetase 2, mitochondrial [Source:RGD Symbol;Acc:1309416]
ENSRNOG00000016136	RNA+RIBO	Pdcd1lg2	programmed cell death 1 ligand 2 [Source:RGD Symbol;Acc:1306403]
ENSRNOG00000016148	RNA+RIBO	Gtse1	G-2 and S-phase expressed 1 [Source:RGD Symbol;Acc:1563164]
ENSRNOG00000016164	RNA+RIBO	Fcrl2	Fc receptor-like 2 [Source:RGD Symbol;Acc:1306885]
ENSRNOG00000016180	RNAonly	Pdp1	pyruvate dehyrogenase phosphatase catalytic subunit 1 [Source:RGD Symbol;Acc:620393]
ENSRNOG00000016188	RNA+RIBO	Mxd3	Max dimerization protein 3 [Source:RGD Symbol;Acc:628624]
ENSRNOG00000016190	RNAonly	Coq9	coenzyme Q9 [Source:RGD Symbol;Acc:1586040]
ENSRNOG00000016196	RNA+RIBO	Dlgap1	discs, large (Drosophila) homolog-associated protein 1 [Source:RGD Symbol;Acc:620223]
ENSRNOG00000016229	RNAonly	Gltscr1l	GLTSCR1-like [Source:RGD Symbol;Acc:1305680]
ENSRNOG00000016242	RNAonly	Fzd1	frizzled class receptor 1 [Source:RGD Symbol;Acc:61916]
ENSRNOG00000016254	RNAonly	Sema4c	sema domain, immunoglobulin domain (Ig), transmembrane domain (TM) and short cytoplasmic domain, (semaphorin) 4C [Source:RGD Symbol;Acc:1562837]
ENSRNOG00000016281	RIBOonly	Col4a1	collagen, type IV, alpha 1 [Source:RGD Symbol;Acc:1307148]
ENSRNOG00000016315	RIBOonly	Cnpy3	canopy FGF signaling regulator 3 [Source:RGD Symbol;Acc:1597709]
ENSRNOG00000016342	RIBOonly	Atg10	autophagy related 10 [Source:RGD Symbol;Acc:1587624]
ENSRNOG00000016343	RNA+RIBO	Dkk3	dickkopf WNT signaling pathway inhibitor 3 [Source:RGD Symbol;Acc:621846]
ENSRNOG00000016377	RNAonly	Cep55	centrosomal protein 55 [Source:RGD Symbol;Acc:1305340]
ENSRNOG00000016388	RNA+RIBO	Sphkap	SPHK1 interactor, AKAP domain containing [Source:RGD Symbol;Acc:1311951]
ENSRNOG00000016403	RNA+RIBO	Olah	oleoyl-ACP hydrolase [Source:RGD Symbol;Acc:621115]
ENSRNOG00000016437	RNAonly	Tm4sf4	transmembrane 4 L six family member 4 [Source:RGD Symbol;Acc:621784]
ENSRNOG00000016448	RNAonly	Eef2k	eukaryotic elongation factor-2 kinase [Source:RGD Symbol;Acc:2538]
ENSRNOG00000016451	RNA+RIBO	Cd1d1	CD1d1 molecule [Source:RGD Symbol;Acc:2296]
ENSRNOG00000016456	RNA+RIBO	Il33	interleukin 33 [Source:RGD Symbol;Acc:1311155]
ENSRNOG00000016460	RIBOonly	Clu	clusterin [Source:RGD Symbol;Acc:3907]
ENSRNOG00000016470	RIBOonly	Ndufa10	NADH dehydrogenase (ubiquinone) 1 alpha subcomplex 10 [Source:RGD Symbol;Acc:727968]
ENSRNOG00000016484	RIBOonly	Gstk1	glutathione S-transferase kappa 1 [Source:RGD Symbol;Acc:735188]
ENSRNOG00000016508	RNAonly	Palmd	palmdelphin [Source:RGD Symbol;Acc:1305624]
ENSRNOG00000016511	RIBOonly	Pitrm1	pitrilysin metallopeptidase 1 [Source:RGD Symbol;Acc:1310998]
ENSRNOG00000016561	RNA+RIBO	Ns5atp9	NS5A (hepatitis C virus) transactivated protein 9 [Source:RGD Symbol;Acc:1303041]
ENSRNOG00000016575	RIBOonly	Tnfrsf1b	tumor necrosis factor receptor superfamily, member 1b [Source:RGD Symbol;Acc:621238]
ENSRNOG00000016578	RIBOonly	Mtpap	mitochondrial poly(A) polymerase [Source:RGD Symbol;Acc:1310900]
ENSRNOG00000016592	RIBOonly	Gnai2	guanine nucleotide binding protein (G protein), alpha inhibiting activity polypeptide 2 [Source:RGD Symbol;Acc:620243]
ENSRNOG00000016689	RNA+RIBO	Fanci	Fanconi anemia, complementation group I [Source:RGD Symbol;Acc:2321863]
ENSRNOG00000016691	RIBOonly	Nadk2	NAD kinase 2, mitochondrial [Source:RGD Symbol;Acc:1306809]
ENSRNOG00000016708	RNAonly	E2f1	E2F transcription factor 1 [Source:RGD Symbol;Acc:728892]
ENSRNOG00000016715	RNA+RIBO	Kif11	kinesin family member 11 [Source:RGD Symbol;Acc:621258]
ENSRNOG00000016731	RNA+RIBO	Tpm2	tropomyosin 2, beta [Source:RGD Symbol;Acc:1559479]
ENSRNOG00000016752	RIBOonly	Crispld2	cysteine-rich secretory protein LCCL domain containing 2 [Source:RGD Symbol;Acc:620860]
ENSRNOG00000016763	RIBOonly	Fgfr4	fibroblast growth factor receptor 4 [Source:RGD Symbol;Acc:2612]
ENSRNOG00000016807	RIBOonly	Oat	ornithine aminotransferase [Source:RGD Symbol;Acc:621724]
ENSRNOG00000016810	RNA+RIBO	Stmn1	stathmin 1 [Source:RGD Symbol;Acc:2992]
ENSRNOG00000016826	RIBOonly	Pla2g2d	phospholipase A2, group IID [Source:RGD Symbol;Acc:1309862]
ENSRNOG00000016836	RNAonly	Casp7	caspase 7 [Source:RGD Symbol;Acc:620944]
ENSRNOG00000016837	RIBOonly	Ckm	creatine kinase, muscle [Source:RGD Symbol;Acc:2358]
ENSRNOG00000016846	RIBOonly	Pik3cd	phosphatidylinositol-4,5-bisphosphate 3-kinase, catalytic subunit delta [Source:RGD Symbol;Acc:1310990]
ENSRNOG00000016937	RNA+RIBO	Mtfr1l	mitochondrial fission regulator 1-like [Source:RGD Symbol;Acc:1305453]
ENSRNOG00000016955	RNA+RIBO	Fam188a	family with sequence similarity 188, member A [Source:RGD Symbol;Acc:1309605]
ENSRNOG00000016962	RNA+RIBO	Neu2	sialidase 2 [Source:RGD Symbol;Acc:3164]
ENSRNOG00000016983	RNA+RIBO	Myh7	myosin, heavy chain 7, cardiac muscle, beta [Source:RGD Symbol;Acc:62030]
ENSRNOG00000017032	RIBOonly	Atp5a1	ATP synthase, H+ transporting, mitochondrial F1 complex, alpha subunit 1, cardiac muscle [Source:RGD Symbol;Acc:619993]
ENSRNOG00000017064	RNA+RIBO	Tdrd1	tudor domain containing 1 [Source:RGD Symbol;Acc:1306140]
ENSRNOG00000017123	RNA+RIBO	B2m	beta-2 microglobulin [Source:RGD Symbol;Acc:2189]
ENSRNOG00000017149	RNAonly	Fam131b	family with sequence similarity 131, member B [Source:RGD Symbol;Acc:1560653]
ENSRNOG00000017163	RNA+RIBO	Pfkp	phosphofructokinase, platelet [Source:RGD Symbol;Acc:61893]
ENSRNOG00000017188	RIBOonly	Cyp27a1	cytochrome P450, family 27, subfamily a, polypeptide 1 [Source:RGD Symbol;Acc:727915]
ENSRNOG00000017197	RIBOonly	Pdgfb	platelet-derived growth factor beta polypeptide [Source:RGD Symbol;Acc:3283]
ENSRNOG00000017233	RNA+RIBO	Mmachc	methylmalonic aciduria (cobalamin deficiency) cblC type, with homocystinuria [Source:RGD Symbol;Acc:1310806]
ENSRNOG00000017259	RNA+RIBO	Tacc3	transforming, acidic coiled-coil containing protein 3 [Source:RGD Symbol;Acc:1302948]
ENSRNOG00000017272	RIBOonly	Mrps27	mitochondrial ribosomal protein S27 [Source:RGD Symbol;Acc:1311829]
ENSRNOG00000017307	RNA+RIBO	Prss23	protease, serine, 23 [Source:RGD Symbol;Acc:1359545]
ENSRNOG00000017311	RNA+RIBO	Me3	malic enzyme 3, NADP(+)-dependent, mitochondrial [Source:RGD Symbol;Acc:1311070]
ENSRNOG00000017328	RNA+RIBO	Pter	phosphotriesterase related [Source:RGD Symbol;Acc:61313]
ENSRNOG00000017340	RIBOonly	Wdr12	WD repeat domain 12 [Source:RGD Symbol;Acc:735072]
ENSRNOG00000017403	RNA+RIBO	Apobr	apolipoprotein B receptor [Source:RGD Symbol;Acc:1565169]
ENSRNOG00000017414	RNAonly	Irf7	interferon regulatory factor 7 [Source:RGD Symbol;Acc:1307828]
ENSRNOG00000017440	RIBOonly	Bgn	biglycan [Source:RGD Symbol;Acc:2207]
ENSRNOG00000017441	RNA+RIBO	Tpm3	tropomyosin 3 [Source:RGD Symbol;Acc:621546]
ENSRNOG00000017468	RNAonly	Trappc6a	trafficking protein particle complex 6A [Source:RGD Symbol;Acc:1591735]
ENSRNOG00000017494	RIBOonly	Acp6	acid phosphatase 6, lysophosphatidic [Source:RGD Symbol;Acc:1306336]
ENSRNOG00000017500	RNAonly	Mtss1l	metastasis suppressor 1-like [Source:RGD Symbol;Acc:1309731]
ENSRNOG00000017503	RNAonly	Ppargc1b	peroxisome proliferator-activated receptor gamma, coactivator 1 beta [Source:RGD Symbol;Acc:727948]
ENSRNOG00000017516	RNAonly	Bcl9	B-cell CLL/lymphoma 9 [Source:RGD Symbol;Acc:1306934]
ENSRNOG00000017577	RNA+RIBO	Bphl	biphenyl hydrolase-like (serine hydrolase) [Source:RGD Symbol;Acc:1307572]
ENSRNOG00000017593	RIBOonly	Mtr	5-methyltetrahydrofolate-homocysteine methyltransferase [Source:RGD Symbol;Acc:621283]
ENSRNOG00000017672	RNA+RIBO	Akr1c14	aldo-keto reductase family 1, member C14 [Source:RGD Symbol;Acc:708361]
ENSRNOG00000017730	RIBOonly	Psmd1	proteasome (prosome, macropain) 26S subunit, non-ATPase, 1 [Source:RGD Symbol;Acc:621669]
ENSRNOG00000017753	RNA+RIBO	Ercc2	excision repair cross-complementation group 2 [Source:RGD Symbol;Acc:1309109]
ENSRNOG00000017758	RIBOonly	LOC361985	similar to NICE-3 [Source:RGD Symbol;Acc:1359625]
ENSRNOG00000017765	RNA+RIBO	Net1	neuroepithelial cell transforming 1 [Source:RGD Symbol;Acc:1305034]
ENSRNOG00000017786	RNA+RIBO	Acta1	actin, alpha 1, skeletal muscle [Source:RGD Symbol;Acc:2025]
ENSRNOG00000017843	RNA+RIBO	Polr3k	polymerase (RNA) III (DNA directed) polypeptide K [Source:RGD Symbol;Acc:1587294]
ENSRNOG00000017866	RIBOonly	Sirt5	sirtuin 5 [Source:RGD Symbol;Acc:1303285]
ENSRNOG00000017879	RNA+RIBO	Gab1	GRB2-associated binding protein 1 [Source:RGD Symbol;Acc:1311085]
ENSRNOG00000017889	RIBOonly	Serac1	serine active site containing 1 [Source:RGD Symbol;Acc:1565064]
ENSRNOG00000017905	RNAonly	LOC100363716	microtubule-associated protein 1 light chain 3 beta-like [Source:RGD Symbol;Acc:2322435]
ENSRNOG00000017962	RNA+RIBO	Serpinb6	serpin peptidase inhibitor, clade B (ovalbumin), member 6 [Source:RGD Symbol;Acc:735108]
ENSRNOG00000017965	RIBOonly	Afg3l2	AFG3-like AAA ATPase 2 [Source:RGD Symbol;Acc:1305259]
ENSRNOG00000017980	RIBOonly	Itgal	integrin, alpha L [Source:RGD Symbol;Acc:631424]
ENSRNOG00000017983	RIBOonly	Ubac1	UBA domain containing 1 [Source:RGD Symbol;Acc:1359542]
ENSRNOG00000018042	RIBOonly	Mrpl48	mitochondrial ribosomal protein L48 [Source:RGD Symbol;Acc:1307576]
ENSRNOG00000018076	RNA+RIBO	Fmo5	flavin containing monooxygenase 5 [Source:RGD Symbol;Acc:628602]
ENSRNOG00000018087	RNA+RIBO	Vim	vimentin [Source:RGD Symbol;Acc:621646]
ENSRNOG00000018097	RNAonly	Emc1	ER membrane protein complex subunit 1 [Source:RGD Symbol;Acc:1310427]
ENSRNOG00000018106	RNA+RIBO	Neu3	sialidase 3 (membrane sialidase) [Source:RGD Symbol;Acc:619881]
ENSRNOG00000018129	RIBOonly	LOC683884	similar to Acyl carrier protein, mitochondrial precursor (ACP) (NADH-ubiquinone oxidoreductase 9.6 kDa subunit) (CI-SDAP) [Source:RGD Symbol;Acc:1597796]
ENSRNOG00000018137	RIBOonly	Tubgcp2	tubulin, gamma complex associated protein 2 [Source:RGD Symbol;Acc:1309597]
ENSRNOG00000018184	RIBOonly	Tpm1	tropomyosin 1, alpha [Source:RGD Symbol;Acc:3898]
ENSRNOG00000018187	RNA+RIBO	LOC100909901	rac GTPase-activating protein 1-like [Source:RGD Symbol;Acc:6501444]
ENSRNOG00000018227	RIBOonly	Hiatl1	hippocampus abundant transcript-like 1 [Source:RGD Symbol;Acc:1308377]
ENSRNOG00000018262	RIBOonly	Ampd3	adenosine monophosphate deaminase 3 [Source:RGD Symbol;Acc:2111]
ENSRNOG00000018338	RNA+RIBO	Vwa1	von Willebrand factor A domain containing 1 [Source:RGD Symbol;Acc:1311476]
ENSRNOG00000018343	RNA+RIBO	Isca1	iron-sulfur cluster assembly 1 [Source:RGD Symbol;Acc:727792]
ENSRNOG00000018400	RIBOonly	Golm1	golgi membrane protein 1 [Source:RGD Symbol;Acc:1589384]
ENSRNOG00000018462	RNA+RIBO	Rabep2	rabaptin, RAB GTPase binding effector protein 2 [Source:RGD Symbol;Acc:621416]
ENSRNOG00000018598	RNA+RIBO	Ankrd1	ankyrin repeat domain 1 [Source:RGD Symbol;Acc:61989]
ENSRNOG00000018603	RNAonly	Carns1	carnosine synthase 1 [Source:RGD Symbol;Acc:1308234]
ENSRNOG00000018611	RNA+RIBO	Tpsb2	tryptase beta 2 [Source:RGD Symbol;Acc:3065]
ENSRNOG00000018630	RIBOonly	Gapdh	glyceraldehyde-3-phosphate dehydrogenase [Source:RGD Symbol;Acc:2661]
ENSRNOG00000018635	RNA+RIBO	Ccnb1	cyclin B1 [Source:RGD Symbol;Acc:2291]
ENSRNOG00000018646	RIBOonly	Hbegf	heparin-binding EGF-like growth factor [Source:RGD Symbol;Acc:2526]
ENSRNOG00000018651	RNA+RIBO	Agtpbp1	ATP/GTP binding protein 1 [Source:RGD Symbol;Acc:1306307]
ENSRNOG00000018712	RNA+RIBO	CAMK2A	Uncharacterized protein [Source:UniProtKB/TrEMBL;Acc:F1LZG4]
ENSRNOG00000018726	RIBOonly	Elmo1	engulfment and cell motility 1 [Source:RGD Symbol;Acc:1308182]
ENSRNOG00000018735	RIBOonly	Cd74	Cd74 molecule, major histocompatibility complex, class II invariant chain [Source:RGD Symbol;Acc:2313]
ENSRNOG00000018755	RNA+RIBO	Acss2	acyl-CoA synthetase short-chain family member 2 [Source:RGD Symbol;Acc:1305489]
ENSRNOG00000018761	RIBOonly	Eif3c	eukaryotic translation initiation factor 3, subunit C [Source:RGD Symbol;Acc:1308871]
ENSRNOG00000018794	RNA+RIBO	Card9	caspase recruitment domain family, member 9 [Source:RGD Symbol;Acc:708370]
ENSRNOG00000018804	RIBOonly	Fam65b	family with sequence similarity 65, member B [Source:RGD Symbol;Acc:1306939]
ENSRNOG00000018815	RNA+RIBO	Plk1	polo-like kinase 1 [Source:RGD Symbol;Acc:3352]
ENSRNOG00000018818	RIBOonly	Txnl1	thioredoxin-like 1 [Source:RGD Symbol;Acc:621717]
ENSRNOG00000018825	RIBOonly	Dcaf11	DDB1 and CUL4 associated factor 11 [Source:RGD Symbol;Acc:1311288]
ENSRNOG00000018830	RNAonly	Aff3	AF4/FMR2 family, member 3 [Source:RGD Symbol;Acc:1308527]
ENSRNOG00000018853	RIBOonly	Slc28a3	solute carrier family 28 (concentrative nucleoside transporter), member 3 [Source:RGD Symbol;Acc:621224]
ENSRNOG00000018911	RIBOonly	Pfkfb3	6-phosphofructo-2-kinase/fructose-2,6-biphosphatase 3 [Source:RGD Symbol;Acc:619776]
ENSRNOG00000018929	RNA+RIBO	Kif20b	kinesin family member 20B [Source:RGD Symbol;Acc:1308497]
ENSRNOG00000018937	RNA+RIBO	Gstm7	glutathione S-transferase, mu 7 [Source:RGD Symbol;Acc:621287]
ENSRNOG00000018939	RIBOonly	Rexo2	RNA exonuclease 2 [Source:RGD Symbol;Acc:1304874]
ENSRNOG00000018952	RIBOonly	Sema3g	sema domain, immunoglobulin domain (Ig), short basic domain, secreted, (semaphorin) 3G [Source:RGD Symbol;Acc:1306079]
ENSRNOG00000018962	RNA+RIBO	Ctf1	cardiotrophin 1 [Source:RGD Symbol;Acc:2442]
ENSRNOG00000018992	RIBOonly	Dpysl3	dihydropyrimidinase-like 3 [Source:RGD Symbol;Acc:2410]
ENSRNOG00000019018	RIBOonly	Plat	plasminogen activator, tissue [Source:RGD Symbol;Acc:3342]
ENSRNOG00000019041	RIBOonly	Psme1	proteasome (prosome, macropain) activator subunit 1 [Source:RGD Symbol;Acc:3429]
ENSRNOG00000019050	RNA+RIBO	Ifit1	interferon-induced protein with tetratricopeptide repeats 1 [Source:RGD Symbol;Acc:620599]
ENSRNOG00000019069	RIBOonly	Nxf1	nuclear RNA export factor 1 [Source:RGD Symbol;Acc:62014]
ENSRNOG00000019075	RNAonly	Stat5b	signal transducer and activator of transcription 5B [Source:RGD Symbol;Acc:3774]
ENSRNOG00000019094	RNA+RIBO	Gstm2	glutathione S-transferase mu 2 [Source:RGD Symbol;Acc:2756]
ENSRNOG00000019100	RNA+RIBO	Kif2c	kinesin family member 2C [Source:RGD Symbol;Acc:620239]
ENSRNOG00000019147	RIBOonly	Stom	stomatin [Source:RGD Symbol;Acc:1305109]
ENSRNOG00000019156	RIBOonly	Aurkaip1	aurora kinase A interacting protein 1 [Source:RGD Symbol;Acc:1303211]
ENSRNOG00000019219	RNA+RIBO	Vamp1	vesicle-associated membrane protein 1 [Source:RGD Symbol;Acc:3948]
ENSRNOG00000019223	RIBOonly	Atp5c1	ATP synthase, H+ transporting, mitochondrial F1 complex, gamma polypeptide 1 [Source:RGD Symbol;Acc:620011]
ENSRNOG00000019276	RNAonly	RGD735029	SEL1 domain containing protein RGD735029 [Source:RGD Symbol;Acc:735029]
ENSRNOG00000019277	RIBOonly	Vdac3	voltage-dependent anion channel 3 [Source:RGD Symbol;Acc:621577]
ENSRNOG00000019321	RNA+RIBO	Cck	cholecystokinin [Source:RGD Symbol;Acc:2288]
ENSRNOG00000019330	RNA+RIBO	Procr	protein C receptor, endothelial [Source:RGD Symbol;Acc:1305991]
ENSRNOG00000019339	RNAonly	Ttll11	tubulin tyrosine ligase-like family, member 11 [Source:RGD Symbol;Acc:1588742]
ENSRNOG00000019365	RIBOonly	Ablim3	actin binding LIM protein family, member 3 [Source:RGD Symbol;Acc:1565118]
ENSRNOG00000019422	RNAonly	Egr1	early growth response 1 [Source:RGD Symbol;Acc:2544]
ENSRNOG00000019462	RIBOonly	Pcdh1	protocadherin 1 [Source:RGD Symbol;Acc:1308490]
ENSRNOG00000019472	RIBOonly	Ackr2	atypical chemokine receptor 2 [Source:RGD Symbol;Acc:620323]
ENSRNOG00000019489	RIBOonly	RGD1305235	similar to RIKEN cDNA 1700052N19 [Source:RGD Symbol;Acc:1305235]
ENSRNOG00000019491	RNAonly	Stard10	StAR-related lipid transfer (START) domain containing 10 [Source:RGD Symbol;Acc:1306548]
ENSRNOG00000019525	RIBOonly	Hspa9	heat shock protein 9 [Source:RGD Symbol;Acc:1311806]
ENSRNOG00000019555	RIBOonly	Arap1	ArfGAP with RhoGAP domain, ankyrin repeat and PH domain 1 [Source:RGD Symbol;Acc:1310385]
ENSRNOG00000019557	RNAonly	Asb18	ankyrin repeat and SOCS box-containing 18 [Source:RGD Symbol;Acc:1310850]
ENSRNOG00000019584	RNA+RIBO	Dlk1	delta-like 1 homolog (Drosophila) [Source:RGD Symbol;Acc:619931]
ENSRNOG00000019604	RIBOonly	Pld2	phospholipase D2 [Source:RGD Symbol;Acc:3350]
ENSRNOG00000019680	RIBOonly	Mst1	Macrophage stimulating 1 (hepatocyte growth factor-like) [Source:RGD Symbol;Acc:3114]
ENSRNOG00000019689	RIBOonly	Vwf	von Willebrand factor [Source:RGD Symbol;Acc:621759]
ENSRNOG00000019693	RIBOonly	Clpb	ClpB caseinolytic peptidase B homolog (E. coli) [Source:RGD Symbol;Acc:621328]
ENSRNOG00000019730	RNAonly	Inppl1	inositol polyphosphate phosphatase-like 1 [Source:RGD Symbol;Acc:68396]
ENSRNOG00000019754	RNAonly	Gdap2	ganglioside-induced differentiation-associated-protein 2 [Source:RGD Symbol;Acc:1306050]
ENSRNOG00000019768	RIBOonly	Ncoa4	nuclear receptor coactivator 4 [Source:RGD Symbol;Acc:1563014]
ENSRNOG00000019810	RIBOonly	Des	desmin [Source:RGD Symbol;Acc:620686]
ENSRNOG00000019907	RIBOonly	Nfkbie	nuclear factor of kappa light polypeptide gene enhancer in B-cells inhibitor, epsilon [Source:RGD Symbol;Acc:735070]
ENSRNOG00000019960	RNAonly	Ino80e	INO80 complex subunit E [Source:RGD Symbol;Acc:1359572]
ENSRNOG00000019962	RNA+RIBO	Sars2	seryl-tRNA synthetase 2, mitochondrial [Source:RGD Symbol;Acc:1309456]
ENSRNOG00000019995	RIBOonly	Dnajc18	DnaJ (Hsp40) homolog, subfamily C, member 18 [Source:RGD Symbol;Acc:1310237]
ENSRNOG00000020014	RNA+RIBO	Myh14	myosin, heavy chain 14, non-muscle [Source:RGD Symbol;Acc:1306821]
ENSRNOG00000020081	RNA+RIBO	As3mt	arsenite methyltransferase [Source:RGD Symbol;Acc:621325]
ENSRNOG00000020097	RIBOonly	Inha	inhibin alpha [Source:RGD Symbol;Acc:2912]
ENSRNOG00000020173	RIBOonly	Tie1	tyrosine kinase with immunoglobulin-like and EGF-like domains 1 [Source:RGD Symbol;Acc:621642]
ENSRNOG00000020245	RNA+RIBO	Syt8	synaptotagmin VIII [Source:RGD Symbol;Acc:68399]
ENSRNOG00000020246	RIBOonly	Myl9	myosin, light chain 9, regulatory [Source:RGD Symbol;Acc:1311235]
ENSRNOG00000020269	RIBOonly	Sugp2	SURP and G patch domain containing 2 [Source:RGD Symbol;Acc:1306042]
ENSRNOG00000020281	RNA+RIBO	Kif22	kinesin family member 22 [Source:RGD Symbol;Acc:1311886]
ENSRNOG00000020345	RNAonly	Slc25a42	solute carrier family 25, member 42 [Source:RGD Symbol;Acc:1592346]
ENSRNOG00000020373	RIBOonly	Dap3	death associated protein 3 [Source:RGD Symbol;Acc:1305339]
ENSRNOG00000020385	RNA+RIBO	Fads3	fatty acid desaturase 3 [Source:RGD Symbol;Acc:628876]
ENSRNOG00000020480	RNAonly	Fads1	fatty acid desaturase 1 [Source:RGD Symbol;Acc:621678]
ENSRNOG00000020562	RIBOonly	Slc22a18	solute carrier family 22, member 18 [Source:RGD Symbol;Acc:1303323]
ENSRNOG00000020563	RNA+RIBO	Cma1	chymase 1, mast cell [Source:RGD Symbol;Acc:2365]
ENSRNOG00000020580	RNA+RIBO	LOC500956	hypothetical protein LOC500956 [Source:RGD Symbol;Acc:1565995]
ENSRNOG00000020633	RNA+RIBO	Mcpt1l1	mast cell protease 1-like 1 [Source:RGD Symbol;Acc:2321286]
ENSRNOG00000020646	RIBOonly	Sdhaf2	succinate dehydrogenase complex assembly factor 2 [Source:RGD Symbol;Acc:1309216]
ENSRNOG00000020659	RNA+RIBO	Mrpl4	mitochondrial ribosomal protein L4 [Source:RGD Symbol;Acc:1311777]
ENSRNOG00000020701	RNAonly	Brca1	breast cancer 1, early onset [Source:RGD Symbol;Acc:2218]
ENSRNOG00000020702	RNA+RIBO	Cyb561a3	cytochrome b561 family, member A3 [Source:RGD Symbol;Acc:1304670]
ENSRNOG00000020715	RIBOonly	Ddb1	damage-specific DNA binding protein 1, 127kDa [Source:RGD Symbol;Acc:621889]
ENSRNOG00000020726	RIBOonly	Sipa1	signal-induced proliferation-associated 1 [Source:RGD Symbol;Acc:1303184]
ENSRNOG00000020729	RNAonly	Stc2	stanniocalcin 2 [Source:RGD Symbol;Acc:621777]
ENSRNOG00000020837	RNA+RIBO	Cd300lg	Cd300 molecule-like family member G [Source:RGD Symbol;Acc:1584376]
ENSRNOG00000020897	RNA+RIBO	Prpf19	pre-mRNA processing factor 19 [Source:RGD Symbol;Acc:708496]
ENSRNOG00000020980	RIBOonly	AABR06009795.1	Uncharacterized protein [Source:UniProtKB/TrEMBL;Acc:D4A4D6]
ENSRNOG00000021005	RIBOonly	Mrpl16	mitochondrial ribosomal protein L16 [Source:RGD Symbol;Acc:735195]
ENSRNOG00000021041	RNAonly	Fam171a2	family with sequence similarity 171, member A2 [Source:RGD Symbol;Acc:1307966]
ENSRNOG00000021062	RIBOonly	Fxyd5	FXYD domain-containing ion transport regulator 5 [Source:RGD Symbol;Acc:620827]
ENSRNOG00000021084	RNA+RIBO	Mpeg1	macrophage expressed 1 [Source:RGD Symbol;Acc:69275]
ENSRNOG00000021095	RNA+RIBO	Fxyd3	FXYD domain-containing ion transport regulator 3 [Source:RGD Symbol;Acc:620825]
ENSRNOG00000021182	RNA+RIBO	Sv2a	synaptic vesicle glycoprotein 2a [Source:RGD Symbol;Acc:619715]
ENSRNOG00000021218	RIBOonly	Pias3	protein inhibitor of activated STAT, 3 [Source:RGD Symbol;Acc:708413]
ENSRNOG00000021263	RIBOonly	Tmem230	transmembrane protein 230 [Source:RGD Symbol;Acc:1307399]
ENSRNOG00000021285	RNA+RIBO	Celsr1	cadherin, EGF LAG seven-pass G-type receptor 1 [Source:RGD Symbol;Acc:1560078]
ENSRNOG00000021314	RNA+RIBO	Fdft1	farnesyl diphosphate farnesyl transferase 1 [Source:RGD Symbol;Acc:61834]
ENSRNOG00000021317	RIBOonly	Cct2	chaperonin containing TCP1, subunit 2 (beta) [Source:RGD Symbol;Acc:1359143]
ENSRNOG00000021338	RNA+RIBO	Tmem132a	transmembrane protein 132A [Source:RGD Symbol;Acc:727936]
ENSRNOG00000021381	RIBOonly	Ccdc68	coiled-coil domain containing 68 [Source:RGD Symbol;Acc:1561424]
ENSRNOG00000021402	RNA+RIBO	Ankrd53	ankyrin repeat domain 53 [Source:MGI Symbol;Acc:MGI:1922555]
ENSRNOG00000021441	RNA+RIBO	Reln	reelin [Source:RGD Symbol;Acc:3553]
ENSRNOG00000021445	RNA+RIBO	Tas2r120	taste receptor, type 2, member 120 [Source:RGD Symbol;Acc:1596060]
ENSRNOG00000021474	RNA+RIBO	Siglec5	sialic acid binding Ig-like lectin 5 [Source:RGD Symbol;Acc:1305432]
ENSRNOG00000021478	RNAonly	Tpd52l1	tumor protein D52-like 1 [Source:RGD Symbol;Acc:1594796]
ENSRNOG00000021503	RIBOonly	Fmnl3	formin-like 3 [Source:RGD Symbol;Acc:1583854]
ENSRNOG00000021513	RNA+RIBO	Rtn4rl2	reticulon 4 receptor-like 2 [Source:RGD Symbol;Acc:727797]
ENSRNOG00000021674	RNA+RIBO	Ifitm7	interferon induced transmembrane protein 7 [Source:RGD Symbol;Acc:1306466]
ENSRNOG00000021719	RIBOonly	Slfn5	schlafen family member 5 [Source:RGD Symbol;Acc:1312025]
ENSRNOG00000021726	RIBOonly	Tlr3	toll-like receptor 3 [Source:RGD Symbol;Acc:735171]
ENSRNOG00000021781	RIBOonly	Camk1	calcium/calmodulin-dependent protein kinase I [Source:RGD Symbol;Acc:629473]
ENSRNOG00000021817	RNAonly	Irak2	interleukin-1 receptor-associated kinase 2 [Source:RGD Symbol;Acc:1309584]
ENSRNOG00000021907	RIBOonly	Parvg	parvin, gamma [Source:RGD Symbol;Acc:1597417]
ENSRNOG00000022162	RNA+RIBO	Pbx3	pre-B-cell leukemia homeobox 3 [Source:RGD Symbol;Acc:1307198]
ENSRNOG00000022178	RNA+RIBO	Dcdc5	doublecortin domain containing 5 [Source:RGD Symbol;Acc:1562221]
ENSRNOG00000022218	RNA+RIBO	Ifi44	interferon-induced protein 44 [Source:RGD Symbol;Acc:1310523]
ENSRNOG00000022288	RNA+RIBO	Pafah2	platelet-activating factor acetylhydrolase 2 [Source:RGD Symbol;Acc:631399]
ENSRNOG00000022312	RNA+RIBO	Lrsam1	leucine rich repeat and sterile alpha motif containing 1 [Source:RGD Symbol;Acc:1564403]
ENSRNOG00000022323	RIBOonly	Tcea1	transcription elongation factor A (SII) 1 [Source:RGD Symbol;Acc:1309880]
ENSRNOG00000022325	RNAonly	Smc2	structural maintenance of chromosomes 2 [Source:RGD Symbol;Acc:1305227]
ENSRNOG00000022331	RNA+RIBO	Ccdc78	coiled-coil domain containing 78 [Source:RGD Symbol;Acc:1560244]
ENSRNOG00000022482	RIBOonly	Trappc11	trafficking protein particle complex 11 [Source:RGD Symbol;Acc:1309765]
ENSRNOG00000022483	RNAonly	Trim50	tripartite motif-containing 50 [Source:RGD Symbol;Acc:631346]
ENSRNOG00000022537	RNAonly	E2f8	E2F transcription factor 8 [Source:RGD Symbol;Acc:1308091]
ENSRNOG00000022540	RIBOonly	Trex1	three prime repair exonuclease 1 [Source:RGD Symbol;Acc:1311998]
ENSRNOG00000022552	RIBOonly	Sh2d3c	SH2 domain containing 3C [Source:RGD Symbol;Acc:1307287]
ENSRNOG00000022710	RNA+RIBO	Prrg4	proline rich Gla (G-carboxyglutamic acid) 4 (transmembrane) [Source:RGD Symbol;Acc:1560542]
ENSRNOG00000022760	RNA+RIBO	RGD1304929	similar to chromosome 13 open reading frame 18 [Source:RGD Symbol;Acc:1304929]
ENSRNOG00000022769	RNA+RIBO	Sp100	SP100 nuclear antigen [Source:RGD Symbol;Acc:1359550]
ENSRNOG00000022839	RNA+RIBO	Ifit3	interferon-induced protein with tetratricopeptide repeats 3 [Source:RGD Symbol;Acc:1359681]
ENSRNOG00000022911	RIBOonly	Hjurp	Holliday junction recognition protein [Source:RGD Symbol;Acc:1305846]
ENSRNOG00000023007	RNA+RIBO	Col6a6	collagen, type VI, alpha 6 [Source:RGD Symbol;Acc:1309172]
ENSRNOG00000023109	RNA+RIBO	Icoslg	inducible T-cell co-stimulator ligand [Source:RGD Symbol;Acc:1562791]
ENSRNOG00000023116	RIBOonly	Agmo	alkylglycerol monooxygenase [Source:RGD Symbol;Acc:1312038]
ENSRNOG00000023122	RNA+RIBO	Apol11a	apolipoprotein L 11a [Source:RGD Symbol;Acc:1309798]
ENSRNOG00000023143	RIBOonly	Nlrp1a	NLR family, pyrin domain containing 1A [Source:RGD Symbol;Acc:1310963]
ENSRNOG00000023150	RIBOonly	Gpi	glucose-6-phosphate isomerase [Source:RGD Symbol;Acc:2727]
ENSRNOG00000023162	RIBOonly	Car14	carbonic anhydrase 14 [Source:RGD Symbol;Acc:1599277]
ENSRNOG00000023197	RIBOonly	Zfp608	zinc finger protein 608 [Source:RGD Symbol;Acc:1306824]
ENSRNOG00000023208	RNA+RIBO	RGD1309821	similar to KIAA1161 protein [Source:RGD Symbol;Acc:1309821]
ENSRNOG00000023238	RNA+RIBO	Dgkd	diacylglycerol kinase, delta [Source:RGD Symbol;Acc:1563309]
ENSRNOG00000023262	RNAonly	Cenpm	centromere protein M [Source:RGD Symbol;Acc:1307309]
ENSRNOG00000023272	RNA+RIBO	Rrm2	ribonucleotide reductase M2 [Source:RGD Symbol;Acc:1598310]
ENSRNOG00000023300	RNA+RIBO	Grid1	glutamate receptor, ionotropic, delta 1 [Source:RGD Symbol;Acc:68366]
ENSRNOG00000023303	RIBOonly	Dpep2	dipeptidase 2 [Source:RGD Symbol;Acc:1305746]
ENSRNOG00000023317	RIBOonly	Colgalt1	collagen beta(1-O)galactosyltransferase 1 [Source:RGD Symbol;Acc:1309002]
ENSRNOG00000023334	RNA+RIBO	Parp14	poly (ADP-ribose) polymerase family, member 14 [Source:RGD Symbol;Acc:1310490]
ENSRNOG00000023360	RNAonly	Fus	fused in sarcoma RNA binding protein [Source:RGD Symbol;Acc:1308864]
ENSRNOG00000023370	RIBOonly	Bst2	bone marrow stromal cell antigen 2 [Source:RGD Symbol;Acc:727849]
ENSRNOG00000023393	RIBOonly	Nup214	nucleoporin 214 [Source:RGD Symbol;Acc:1304977]
ENSRNOG00000023400	RNA+RIBO	Dtx3l	deltex 3 like, E3 ubiquitin ligase [Source:RGD Symbol;Acc:1565144]
ENSRNOG00000023494	RNA+RIBO	Tti2	TELO2 interacting protein 2 [Source:RGD Symbol;Acc:1310414]
ENSRNOG00000023538	RIBOonly	Aldh5a1	aldehyde dehydrogenase 5 family, member A1 [Source:RGD Symbol;Acc:621422]
ENSRNOG00000023576	RNA+RIBO	RGD1305645	similar to RIKEN cDNA 1500015O10 [Source:RGD Symbol;Acc:1305645]
ENSRNOG00000023650	RIBOonly	Cops4	COP9 signalosome subunit 4 [Source:RGD Symbol;Acc:1302952]
ENSRNOG00000023919	RNA+RIBO	Gbas	glioblastoma amplified sequence [Source:RGD Symbol;Acc:1566421]
ENSRNOG00000023943	RNA+RIBO	Gbp1	guanylate binding protein 1, interferon-inducible [Source:RGD Symbol;Acc:1311877]
ENSRNOG00000023972	RIBOonly	Col4a2	collagen, type IV, alpha 2 [Source:RGD Symbol;Acc:1308085]
ENSRNOG00000024039	RIBOonly	Serinc5	serine incorporator 5 [Source:RGD Symbol;Acc:621571]
ENSRNOG00000024073	RIBOonly	Syce1	synaptonemal complex central element protein 1 [Source:RGD Symbol;Acc:1559853]
ENSRNOG00000024077	RNA+RIBO	Fbxo5	F-box protein 5 [Source:RGD Symbol;Acc:1309405]
ENSRNOG00000024101	RIBOonly	Phkb	phosphorylase kinase, beta [Source:RGD Symbol;Acc:620186]
ENSRNOG00000024115	RNA+RIBO	C6	complement component 6 [Source:RGD Symbol;Acc:2238]
ENSRNOG00000024128	RIBOonly	Aco2	aconitase 2, mitochondrial [Source:RGD Symbol;Acc:621360]
ENSRNOG00000024178	RNA+RIBO	Cenpt	centromere protein T [Source:RGD Symbol;Acc:1309383]
ENSRNOG00000024181	RNA+RIBO	Tpsab1	tryptase alpha/beta 1 [Source:RGD Symbol;Acc:3066]
ENSRNOG00000024221	RNAonly	Mettl24	methyltransferase like 24 [Source:RGD Symbol;Acc:1564857]
ENSRNOG00000024277	RNA+RIBO	Card11	caspase recruitment domain family, member 11 [Source:RGD Symbol;Acc:2323211]
ENSRNOG00000024322	RNA+RIBO	Shroom2	shroom family member 2 [Source:RGD Symbol;Acc:1565163]
ENSRNOG00000024365	RNA+RIBO	Ect2	epithelial cell transforming 2 [Source:RGD Symbol;Acc:1308524]
ENSRNOG00000024382	RNAonly	Fcgr3a	Fc fragment of IgG, low affinity IIIa, receptor [Source:RGD Symbol;Acc:1303067]
ENSRNOG00000024411	RIBOonly	Cbr4	carbonyl reductase 4 [Source:RGD Symbol;Acc:727826]
ENSRNOG00000024428	RNA+RIBO	Kif20a	kinesin family member 20A [Source:RGD Symbol;Acc:1307695]
ENSRNOG00000024457	RIBOonly	Pde11a	phosphodiesterase 11A [Source:RGD Symbol;Acc:621793]
ENSRNOG00000024460	RNAonly	Tarsl2	threonyl-tRNA synthetase-like 2 [Source:RGD Symbol;Acc:1311308]
ENSRNOG00000024530	RIBOonly	Lyrm1	LYR motif containing 1 [Source:RGD Symbol;Acc:1563498]
ENSRNOG00000024536	RNA+RIBO	Ccbe1	collagen and calcium binding EGF domains 1 [Source:RGD Symbol;Acc:1307670]
ENSRNOG00000024539	RIBOonly	Ndufb6	NADH dehydrogenase (ubiquinone) 1 beta subcomplex, 6 [Source:RGD Symbol;Acc:1311354]
ENSRNOG00000024605	RNAonly	Fam220a	family with sequence similarity 220, member A [Source:RGD Symbol;Acc:1561923]
ENSRNOG00000024650	RNA+RIBO	Ckap2	cytoskeleton associated protein 2 [Source:RGD Symbol;Acc:1311631]
ENSRNOG00000024689	RNA+RIBO	Hopx	HOP homeobox [Source:RGD Symbol;Acc:621841]
ENSRNOG00000025023	RIBOonly	Stat6	signal transducer and activator of transcription 6, interleukin-4 induced [Source:RGD Symbol;Acc:1309063]
ENSRNOG00000025052	RIBOonly	Stard5	StAR-related lipid transfer (START) domain containing 5 [Source:RGD Symbol;Acc:1561783]
ENSRNOG00000025110	RNAonly	Vwa3a	von Willebrand factor A domain containing 3A [Source:RGD Symbol;Acc:1311670]
ENSRNOG00000025209	RIBOonly	Plxnd1	plexin D1 [Source:RGD Symbol;Acc:1310796]
ENSRNOG00000025302	RNA+RIBO	Cdca2	cell division cycle associated 2 [Source:RGD Symbol;Acc:1311003]
ENSRNOG00000025332	RNAonly	Cd109	CD109 molecule [Source:RGD Symbol;Acc:1311287]
ENSRNOG00000025423	RNA+RIBO	Map3k13	mitogen-activated protein kinase kinase kinase 13 [Source:RGD Symbol;Acc:1561227]
ENSRNOG00000025460	RIBOonly	Tmem71	transmembrane protein 71 [Source:RGD Symbol;Acc:1593414]
ENSRNOG00000025523	RNA+RIBO	RGD1564887	similar to 9130011E15Rik protein [Source:RGD Symbol;Acc:1564887]
ENSRNOG00000025608	RIBOonly	Lrat	lecithin-retinol acyltransferase (phosphatidylcholine-retinol-O-acyltransferase) [Source:RGD Symbol;Acc:68362]
ENSRNOG00000025691	RNA+RIBO	Pla2g7	phospholipase A2, group VII (platelet-activating factor acetylhydrolase, plasma) [Source:RGD Symbol;Acc:1310734]
ENSRNOG00000025711	RNAonly	LOC499770	similar to LOC495800 protein [Source:RGD Symbol;Acc:1563514]
ENSRNOG00000025757	RIBOonly	Myh6	myosin, heavy chain 6, cardiac muscle, alpha [Source:RGD Symbol;Acc:62029]
ENSRNOG00000025781	RNA+RIBO	Sec31b	SEC31 homolog B (S. cerevisiae) [Source:RGD Symbol;Acc:1598329]
ENSRNOG00000025910	RIBOonly	Hccs	holocytochrome c synthase [Source:RGD Symbol;Acc:1563855]
ENSRNOG00000026119	RIBOonly	Ywhah	tyrosine 3-monooxygenase/tryptophan 5-monooxygenase activation protein, eta [Source:RGD Symbol;Acc:3978]
ENSRNOG00000026143	RNAonly	Ckap2l	cytoskeleton associated protein 2-like [Source:RGD Symbol;Acc:1590645]
ENSRNOG00000026217	RIBOonly	Armc2	armadillo repeat containing 2 [Source:RGD Symbol;Acc:1562413]
ENSRNOG00000026248	RIBOonly	Nmt2	N-myristoyltransferase 2 [Source:RGD Symbol;Acc:1303175]
ENSRNOG00000026937	RIBOonly	Arsk	arylsulfatase family, member K [Source:RGD Symbol;Acc:1310182]
ENSRNOG00000026941	RIBOonly	Tril	TLR4 interactor with leucine-rich repeats [Source:RGD Symbol;Acc:1310827]
ENSRNOG00000026982	RNA+RIBO	LOC691921	hypothetical protein LOC691921 [Source:RGD Symbol;Acc:1593359]
ENSRNOG00000027025	RIBOonly	Arap3	ArfGAP with RhoGAP domain, ankyrin repeat and PH domain 3 [Source:RGD Symbol;Acc:1304938]
ENSRNOG00000027030	RNAonly	Adm	adrenomedullin [Source:RGD Symbol;Acc:2047]
ENSRNOG00000027098	RNA+RIBO	Sez6l2	seizure related 6 homolog (mouse)-like 2 [Source:RGD Symbol;Acc:1565281]
ENSRNOG00000027124	RNA+RIBO	Tdg	thymine-DNA glycosylase [Source:RGD Symbol;Acc:620959]
ENSRNOG00000027194	RNA+RIBO	Sgsm2	small G protein signaling modulator 2 [Source:RGD Symbol;Acc:1306957]
ENSRNOG00000027259	RNA+RIBO	Faxdc2	fatty acid hydroxylase domain containing 2 [Source:RGD Symbol;Acc:1586284]
ENSRNOG00000027422	RIBOonly	Fastkd3	FAST kinase domains 3 [Source:RGD Symbol;Acc:1309729]
ENSRNOG00000027444	RIBOonly	Nubpl	nucleotide binding protein-like [Source:RGD Symbol;Acc:1307232]
ENSRNOG00000027468	RNAonly	Slc6a15	solute carrier family 6 (neutral amino acid transporter), member 15 [Source:RGD Symbol;Acc:628664]
ENSRNOG00000027480	RIBOonly	Tmem116	transmembrane protein 116 [Source:RGD Symbol;Acc:1596066]
ENSRNOG00000027513	RNA+RIBO	Rtel1	regulator of telomere elongation helicase 1 [Source:RGD Symbol;Acc:1306721]
ENSRNOG00000027552	RNA+RIBO	Tapbpl	TAP binding protein-like [Source:RGD Symbol;Acc:1307893]
ENSRNOG00000027787	RNAonly	Cdc6	cell division cycle 6 [Source:RGD Symbol;Acc:1309157]
ENSRNOG00000027797	RNA+RIBO	Nit2	nitrilase family, member 2 [Source:RGD Symbol;Acc:1310494]
ENSRNOG00000027799	RNA+RIBO	Tmie	transmembrane inner ear [Source:RGD Symbol;Acc:1562523]
ENSRNOG00000027867	RNA+RIBO	Rexo4	REX4, RNA exonuclease 4 homolog (S. cerevisiae) [Source:RGD Symbol;Acc:1306220]
ENSRNOG00000027894	RNA+RIBO	Iqgap3	IQ motif containing GTPase activating protein 3 [Source:RGD Symbol;Acc:1305951]
ENSRNOG00000027919	RNAonly	Rdh13	retinol dehydrogenase 13 (all-trans/9-cis) [Source:RGD Symbol;Acc:1304959]
ENSRNOG00000028047	RIBOonly	Mecr	mitochondrial trans-2-enoyl-CoA reductase [Source:RGD Symbol;Acc:3208]
ENSRNOG00000028063	RIBOonly	Tmem38b	transmembrane protein 38B [Source:RGD Symbol;Acc:1305703]
ENSRNOG00000028072	RNA+RIBO	Chit1	chitinase 1 (chitotriosidase) [Source:RGD Symbol;Acc:1305646]
ENSRNOG00000028085	RNAonly	Tmem255a	transmembrane protein 255A [Source:RGD Symbol;Acc:727788]
ENSRNOG00000028178	RNA+RIBO	Smim4	small integral membrane protein 4 [Source:RGD Symbol;Acc:1307583]
ENSRNOG00000028238	RIBOonly	Sh3bgr	SH3 domain binding glutamate-rich protein [Source:RGD Symbol;Acc:1563599]
ENSRNOG00000028415	RNA+RIBO	Cdc20	cell division cycle 20 [Source:RGD Symbol;Acc:620477]
ENSRNOG00000028594	RNA+RIBO	Ifnar1	interferon (alpha, beta and omega) receptor 1 [Source:RGD Symbol;Acc:1305399]
ENSRNOG00000028649	RIBOonly	Tox3	TOX high mobility group box family member 3 [Source:RGD Symbol;Acc:1311529]
ENSRNOG00000028677	RNA+RIBO	LOC361346	similar to chromosome 18 open reading frame 54 [Source:RGD Symbol;Acc:1563837]
ENSRNOG00000028743	RNAonly	Gal3st3	galactose-3-O-sulfotransferase 3 [Source:RGD Symbol;Acc:1564991]
ENSRNOG00000028756	RNA+RIBO	Ubc	ubiquitin C [Source:RGD Symbol;Acc:621244]
ENSRNOG00000028879	RNAonly	Slc4a8	solute carrier family 4, sodium bicarbonate cotransporter, member 8 [Source:RGD Symbol;Acc:735164]
ENSRNOG00000028895	RNA+RIBO	Rtp4	receptor (chemosensory) transporter protein 4 [Source:RGD Symbol;Acc:1306974]
ENSRNOG00000029055	RNAonly	Ttk	Ttk protein kinase [Source:RGD Symbol;Acc:1305558]
ENSRNOG00000029133	RIBOonly	Aes	amino-terminal enhancer of split [Source:RGD Symbol;Acc:2731]
ENSRNOG00000029152	RIBOonly	Tmem69	transmembrane protein 69 [Source:RGD Symbol;Acc:1561569]
ENSRNOG00000029191	RNA+RIBO	LOC685067	similar to guanylate binding protein family, member 6 [Source:RGD Symbol;Acc:1583235]
ENSRNOG00000029195	RNA+RIBO	Uba7	ubiquitin-like modifier activating enzyme 7 [Source:RGD Symbol;Acc:1308323]
ENSRNOG00000029224	RNA+RIBO	AABR06082255.1	Uncharacterized protein [Source:UniProtKB/TrEMBL;Acc:M0R4G4]
ENSRNOG00000029242	RIBOonly	Plekho2	pleckstrin homology domain containing, family O member 2 [Source:RGD Symbol;Acc:1305718]
ENSRNOG00000029333	RNA+RIBO	Echdc2	enoyl CoA hydratase domain containing 2 [Source:RGD Symbol;Acc:1308525]
ENSRNOG00000029535	RNA+RIBO	Nrbp2	nuclear receptor binding protein 2 [Source:RGD Symbol;Acc:1591749]
ENSRNOG00000029658	RNA+RIBO	Rnf213	ring finger protein 213 [Source:RGD Symbol;Acc:1308168]
ENSRNOG00000029875	RIBOonly	Mrpl41	mitochondrial ribosomal protein L41 [Source:RGD Symbol;Acc:1310241]
ENSRNOG00000029911	RNA+RIBO	Cilp	cartilage intermediate layer protein, nucleotide pyrophosphohydrolase [Source:RGD Symbol;Acc:1305124]
ENSRNOG00000029986	RNA+RIBO	Insr	insulin receptor [Source:RGD Symbol;Acc:2917]
ENSRNOG00000030027	RIBOonly	Fbxw17	F-box and WD-40 domain protein 17 [Source:RGD Symbol;Acc:1566133]
ENSRNOG00000030182	RNAonly	Cyp2d1	cytochrome P450, family 2, subfamily d, polypeptide 1 [Source:RGD Symbol;Acc:708427]
ENSRNOG00000030269	RNA+RIBO	Atp2b2	ATPase, Ca++ transporting, plasma membrane 2 [Source:RGD Symbol;Acc:2176]
ENSRNOG00000030449	RIBOonly	Gsta4	glutathione S-transferase alpha 4 [Source:RGD Symbol;Acc:1309970]
ENSRNOG00000030467	RNA+RIBO	Ube2l6	ubiquitin-conjugating enzyme E2L 6 [Source:RGD Symbol;Acc:1307960]
ENSRNOG00000030771	RNA+RIBO	Dgkb	diacylglycerol kinase, beta [Source:RGD Symbol;Acc:2488]
ENSRNOG00000031041	RNA+RIBO	Rps4y2	ribosomal protein S4, Y-linked 2 [Source:RGD Symbol;Acc:1590988]
ENSRNOG00000031090	RNA+RIBO	RT1-CE7	RT1 class I, locus CE7 [Source:RGD Symbol;Acc:1595786]
ENSRNOG00000031162	RNA+RIBO	Ccl24	chemokine (C-C motif) ligand 24 [Source:RGD Symbol;Acc:1310245]
ENSRNOG00000031208	RIBOonly	Mgat1	mannosyl (alpha-1,3-)-glycoprotein beta-1,2-N-acetylglucosaminyltransferase [Source:RGD Symbol;Acc:620097]
ENSRNOG00000031266	RNA+RIBO	Siae	sialic acid acetylesterase [Source:RGD Symbol;Acc:1310431]
ENSRNOG00000031364	RNAonly	Kif1c	kinesin family member 1C [Source:RGD Symbol;Acc:70928]
ENSRNOG00000031396	RIBOonly	Grb14	growth factor receptor bound protein 14 [Source:RGD Symbol;Acc:61869]
ENSRNOG00000031431	RNA+RIBO	Cdca8	cell division cycle associated 8 [Source:RGD Symbol;Acc:1566306]
ENSRNOG00000031475	RIBOonly	Col16a1	collagen, type XVI, alpha 1 [Source:RGD Symbol;Acc:1310982]
ENSRNOG00000031607	RNA+RIBO	RT1-CE3	RT1 class I, locus CE3 [Source:RGD Symbol;Acc:1598231]
ENSRNOG00000031665	RNA+RIBO	Ace2	angiotensin I converting enzyme 2 [Source:RGD Symbol;Acc:728890]
ENSRNOG00000031743	RNA+RIBO	Gbp2	guanylate binding protein 2, interferon-inducible [Source:RGD Symbol;Acc:621810]
ENSRNOG00000031769	RIBOonly	Chchd7	coiled-coil-helix-coiled-coil-helix domain containing 7 [Source:RGD Symbol;Acc:1592689]
ENSRNOG00000031814	RNA+RIBO	Sort1	sortilin 1 [Source:RGD Symbol;Acc:619999]
ENSRNOG00000031890	RNA+RIBO	Ncam1	neural cell adhesion molecule 1 [Source:RGD Symbol;Acc:67378]
ENSRNOG00000031965	RIBOonly	Impdh2	IMP (inosine 5'-monophosphate) dehydrogenase 2 [Source:RGD Symbol;Acc:735092]
ENSRNOG00000032327	RNA+RIBO	Pdia5	protein disulfide isomerase family A, member 5 [Source:RGD Symbol;Acc:1359236]
ENSRNOG00000032404	RNA+RIBO	Top2a	topoisomerase (DNA) II alpha [Source:RGD Symbol;Acc:62048]
ENSRNOG00000032410	RNA+RIBO	Mtus2	microtubule associated tumor suppressor candidate 2 [Source:RGD Symbol;Acc:1562533]
ENSRNOG00000032596	RNA+RIBO	RT1-T24-1	RT1 class I, locus T24, gene 1 [Source:RGD Symbol;Acc:1359499]
ENSRNOG00000032664	RIBOonly	RT1-O1	RT1 class Ib, locus O1 [Source:RGD Symbol;Acc:3501]
ENSRNOG00000032720	RNA+RIBO	Rpl10l	ribosomal protein L10-like [Source:RGD Symbol;Acc:1305913]
ENSRNOG00000032723	RIBOonly	Eftud1	elongation factor Tu GTP binding domain containing 1 [Source:RGD Symbol;Acc:1306521]
ENSRNOG00000032778	RNAonly	Bub1	BUB1 mitotic checkpoint serine/threonine kinase [Source:RGD Symbol;Acc:1311707]
ENSRNOG00000032844	RNA+RIBO	RT1-Da	RT1 class II, locus Da [Source:RGD Symbol;Acc:1593283]
ENSRNOG00000032846	RNA+RIBO	RGD1306001	similar to 2210021J22Rik protein [Source:RGD Symbol;Acc:1306001]
ENSRNOG00000032929	RNA+RIBO	Incenp	inner centromere protein [Source:RGD Symbol;Acc:1305292]
ENSRNOG00000032994	RNA+RIBO	Myom3	myomesin 3 [Source:RGD Symbol;Acc:1310060]
ENSRNOG00000033017	RNA+RIBO	Pilra	paired immunoglobin-like type 2 receptor alpha [Source:RGD Symbol;Acc:1562847]
ENSRNOG00000033076	RIBOonly	Thnsl1	threonine synthase-like 1 (S. cerevisiae) [Source:RGD Symbol;Acc:1564213]
ENSRNOG00000033087	RNA+RIBO	Cdh23	cadherin-related 23 [Source:RGD Symbol;Acc:619760]
ENSRNOG00000033215	RNA+RIBO	RT1-Db1	RT1 class II, locus Db1 [Source:RGD Symbol;Acc:1593282]
ENSRNOG00000033316	RNAonly	Foxo4	forkhead box O4 [Source:RGD Symbol;Acc:1561201]
ENSRNOG00000033338	RNAonly	Gimap6	GTPase, IMAP family member 6 [Source:RGD Symbol;Acc:1305041]
ENSRNOG00000033568	RNAonly	Mapk8ip3	mitogen-activated protein kinase 8 interacting protein 3 [Source:RGD Symbol;Acc:1563691]
ENSRNOG00000033570	RNAonly	Arhgap8	Rho GTPase activating protein 8 [Source:RGD Symbol;Acc:1303143]
ENSRNOG00000033627	RNAonly	Panx2	pannexin 2 [Source:RGD Symbol;Acc:735191]
ENSRNOG00000033658	RNA+RIBO	Kntc1	kinetochore associated 1 [Source:RGD Symbol;Acc:1307905]
ENSRNOG00000033722	RNA+RIBO	Rnf207	ring finger protein 207 [Source:RGD Symbol;Acc:1586262]
ENSRNOG00000033915	RIBOonly	Gpt	glutamic-pyruvate transaminase (alanine aminotransferase) [Source:RGD Symbol;Acc:621720]
ENSRNOG00000034254	RIBOonly	Actb	actin, beta [Source:RGD Symbol;Acc:628837]
ENSRNOG00000034303	RIBOonly	Spon1	spondin 1, extracellular matrix protein [Source:RGD Symbol;Acc:619918]
ENSRNOG00000036659	RIBOonly	Fn3k	fructosamine 3 kinase [Source:RGD Symbol;Acc:1559983]
ENSRNOG00000036661	RIBOonly	Rab40b	Rab40b, member RAS oncogene family [Source:RGD Symbol;Acc:1305663]
ENSRNOG00000036726	RNA+RIBO	Cd300e	Cd300e molecule [Source:RGD Symbol;Acc:1585137]
ENSRNOG00000036742	RIBOonly	Uqcrc2	ubiquinol cytochrome c reductase core protein 2 [Source:RGD Symbol;Acc:1359150]
ENSRNOG00000036918	RNA+RIBO	Mettl20	methyltransferase like 20 [Source:RGD Symbol;Acc:735147]
ENSRNOG00000037162	RNAonly	Slbp	stem-loop binding protein [Source:RGD Symbol;Acc:1584682]
ENSRNOG00000037165	RNAonly	Nipal3	NIPA-like domain containing 3 [Source:RGD Symbol;Acc:1563439]
ENSRNOG00000037167	RNA+RIBO	Rtp3	receptor (chemosensory) transporter protein 3 [Source:RGD Symbol;Acc:1310546]
ENSRNOG00000037194	RNA+RIBO	AABR06057089.1
ENSRNOG00000037284	RIBOonly	Idh3g	isocitrate dehydrogenase 3 (NAD), gamma [Source:RGD Symbol;Acc:2863]
ENSRNOG00000037371	RNA+RIBO	XAF1	XIAP associated factor-1 [Source:RGD Symbol;Acc:1585988]
ENSRNOG00000037375	RIBOonly	RGD1565410	similar to Ly6-C antigen gene [Source:RGD Symbol;Acc:1565410]
ENSRNOG00000037446	RIBOonly	Pxmp2	peroxisomal membrane protein 2 [Source:RGD Symbol;Acc:61812]
ENSRNOG00000037449	RNA+RIBO	Pole	polymerase (DNA directed), epsilon, catalytic subunit [Source:RGD Symbol;Acc:1594540]
ENSRNOG00000037563	RIBOonly	Cd68	Cd68 molecule [Source:RGD Symbol;Acc:1305970]
ENSRNOG00000037853	RNA+RIBO	Rarres1	retinoic acid receptor responder (tazarotene induced) 1 [Source:RGD Symbol;Acc:1309509]
ENSRNOG00000038035	RNA+RIBO	Kif4a	kinesin family member 4A [Source:RGD Symbol;Acc:620526]
ENSRNOG00000038572	RNAonly	Ncapg	non-SMC condensin I complex, subunit G [Source:RGD Symbol;Acc:1562646]
ENSRNOG00000038740	RIBOonly	Gimap7	GTPase, IMAP family member 7 [Source:RGD Symbol;Acc:1565750]
ENSRNOG00000038761	RIBOonly	Ptplb	protein tyrosine phosphatase-like (proline instead of catalytic arginine), member b [Source:RGD Symbol;Acc:1306337]
ENSRNOG00000038868	RIBOonly	Iqcb1	IQ motif containing B1 [Source:RGD Symbol;Acc:1310069]
ENSRNOG00000038898	RIBOonly	AABR06063627.1	Uncharacterized protein [Source:UniProtKB/TrEMBL;Acc:D3ZXT4]
ENSRNOG00000038908	RIBOonly	Phf11b	PHD finger protein 11B [Source:RGD Symbol;Acc:1359377]
ENSRNOG00000038916	RIBOonly	Dram1	DNA-damage regulated autophagy modulator 1 [Source:RGD Symbol;Acc:1598133]
ENSRNOG00000039110	RIBOonly	Lsmem1	leucine-rich single-pass membrane protein 1 [Source:MGI Symbol;Acc:MGI:2685735]
ENSRNOG00000039197	RIBOonly	Col15a1	collagen, type XV, alpha 1 [Source:RGD Symbol;Acc:1310820]
ENSRNOG00000039415	RIBOonly	Fchsd1	FCH and double SH3 domains 1 [Source:RGD Symbol;Acc:1308240]
ENSRNOG00000039567	RIBOonly	Trmt10c	tRNA methyltransferase 10 homolog C (S. cerevisiae) [Source:RGD Symbol;Acc:1306333]
ENSRNOG00000039656	RNA+RIBO	Abca17	ATP-binding cassette, subfamily A (ABC1), member 17 [Source:RGD Symbol;Acc:1560494]
ENSRNOG00000039668	RNA+RIBO	Col8a1	collagen, type VIII, alpha 1 [Source:RGD Symbol;Acc:1309361]
ENSRNOG00000039730	RNA+RIBO	Orai3	ORAI calcium release-activated calcium modulator 3 [Source:RGD Symbol;Acc:1306538]
ENSRNOG00000039744	RNA+RIBO	RT1-CE4	RT1 class I, locus CE4 [Source:RGD Symbol;Acc:1598234]
ENSRNOG00000039776	RIBOonly	Exoc3	exocyst complex component 3 [Source:RGD Symbol;Acc:621790]
ENSRNOG00000040040	RIBOonly	Ndufaf6	NADH dehydrogenase (ubiquinone) complex I, assembly factor 6 [Source:RGD Symbol;Acc:1309085]
ENSRNOG00000040108	RNA+RIBO	Cd36	CD36 molecule (thrombospondin receptor) [Source:RGD Symbol;Acc:2301]
ENSRNOG00000040171	RIBOonly	LOC681383	similar to Protein C10orf11 homolog [Source:RGD Symbol;Acc:1596707]
ENSRNOG00000040201	RIBOonly	Atp6ap1l	ATPase, H+ transporting, lysosomal accessory protein 1-like [Source:RGD Symbol;Acc:1564936]
ENSRNOG00000042018	RNA+RIBO	RGD1306750	LOC362451 [Source:RGD Symbol;Acc:1306750]
ENSRNOG00000042022	RNAonly	H1f0	H1 histone family, member 0 [Source:RGD Symbol;Acc:2777]
ENSRNOG00000042139	RIBOonly	Clec4a1	C-type lectin domain family 4, member A1 [Source:RGD Symbol;Acc:1359109]
ENSRNOG00000042246	RNA+RIBO	LOC690918	hypothetical protein LOC690918 [Source:RGD Symbol;Acc:1589861]
ENSRNOG00000042326	RNA+RIBO	Smpdl3b	sphingomyelin phosphodiesterase, acid-like 3B [Source:RGD Symbol;Acc:1307458]
ENSRNOG00000042419	RNA+RIBO	Acyp2	acylphosphatase 2, muscle type [Source:RGD Symbol;Acc:1595836]
ENSRNOG00000042499	RNAonly	Tmsb10	thymosin, beta 10 [Source:RGD Symbol;Acc:62022]
ENSRNOG00000042503	RIBOonly	Ndufv2	NADH dehydrogenase (ubiquinone) flavoprotein 2 [Source:RGD Symbol;Acc:621733]
ENSRNOG00000042905	RIBOonly	RT1-T24-4	RT1 class I, locus T24, gene 4 [Source:RGD Symbol;Acc:1598233]
ENSRNOG00000042912	RIBOonly	Mycbpap	Mycbp associated protein [Source:RGD Symbol;Acc:1359123]
ENSRNOG00000042920	RNAonly	Tas1r2	taste receptor, type 1, member 2 [Source:RGD Symbol;Acc:61894]
ENSRNOG00000042980	RNAonly	Adam19	ADAM metallopeptidase domain 19 [Source:RGD Symbol;Acc:1585017]
ENSRNOG00000043128	RIBOonly	Armcx4	armadillo repeat containing, X-linked 4 [Source:MGI Symbol;Acc:MGI:2147887]
ENSRNOG00000043171	RIBOonly	Hdhd2	haloacid dehalogenase-like hydrolase domain containing 2 [Source:RGD Symbol;Acc:1308579]
ENSRNOG00000043201	RIBOonly	Adck3	aarF domain containing kinase 3 [Source:RGD Symbol;Acc:1308245]
ENSRNOG00000043350	RNAonly	Cap2	CAP, adenylate cyclase-associated protein, 2 (yeast) [Source:RGD Symbol;Acc:620310]
ENSRNOG00000043465	RIBOonly	Arc	activity-regulated cytoskeleton-associated protein [Source:RGD Symbol;Acc:62037]
ENSRNOG00000045637	RIBOonly	Rnf14	ring finger protein 14 [Source:RGD Symbol;Acc:1589576]
ENSRNOG00000045649	RIBOonly	Arrdc3	arrestin domain containing 3 [Source:RGD Symbol;Acc:1359478]
ENSRNOG00000045660	RIBOonly	AABR06049572.1	Uncharacterized protein [Source:UniProtKB/TrEMBL;Acc:M0R530]
ENSRNOG00000045665	RNAonly	Amigo1	adhesion molecule with Ig like domain 1 [Source:RGD Symbol;Acc:1303079]
ENSRNOG00000045733	RIBOonly	LOC298139	similar to RIKEN cDNA 2310003M01 [Source:RGD Symbol;Acc:1359584]
ENSRNOG00000045840	RIBOonly	Hist1h4b	histone cluster 1, H4b [Source:RGD Symbol;Acc:620814]
ENSRNOG00000045846	RNAonly	Rfx2	regulatory factor X, 2 (influences HLA class II expression) [Source:RGD Symbol;Acc:1588579]
ENSRNOG00000045873	RNA+RIBO	Chtop	chromatin target of PRMT1 [Source:RGD Symbol;Acc:1584868]
ENSRNOG00000045924	RNA+RIBO	RT1-T24-3	RT1 class I, locus T24, gene 3 [Source:RGD Symbol;Acc:1624211]
ENSRNOG00000045989	RNA+RIBO	LOC287167	globin, alpha [Source:RGD Symbol;Acc:1359209]
ENSRNOG00000046167	RIBOonly	LOC681069	similar to paired immunoglobin-like type 2 receptor beta [Source:RGD Symbol;Acc:1584675]
ENSRNOG00000046168	RNA+RIBO	Ppm1l	protein phosphatase, Mg2+/Mn2+ dependent, 1L [Source:RGD Symbol;Acc:1305220]
ENSRNOG00000046247	RNA+RIBO	Akr1b10	aldo-keto reductase family 1, member B10 (aldose reductase) [Source:RGD Symbol;Acc:1308277]
ENSRNOG00000046261	RIBOonly	Acp5	acid phosphatase 5, tartrate resistant [Source:RGD Symbol;Acc:2022]
ENSRNOG00000046377	RNA+RIBO	LOC684480	similar to butyrophilin 3 [Source:RGD Symbol;Acc:1590287]
ENSRNOG00000046493	RNAonly	Pnpo	pyridoxamine 5'-phosphate oxidase [Source:RGD Symbol;Acc:621456]
ENSRNOG00000046547	RNAonly	Rbm24	RNA binding motif protein 24 [Source:RGD Symbol;Acc:1584029]
ENSRNOG00000046561	RIBOonly	LOC102552895	podocan-like [Source:RGD Symbol;Acc:7545693]
ENSRNOG00000046654	RNA+RIBO	Crym	crystallin, mu [Source:RGD Symbol;Acc:620943]
ENSRNOG00000046696	RIBOonly	AABR06071049.1	Protein LOC100910801 [Source:UniProtKB/TrEMBL;Acc:M0R4B0]
ENSRNOG00000046705	RIBOonly	Snx3	sorting nexin 3 [Source:RGD Symbol;Acc:1595151]
ENSRNOG00000046741	RIBOonly	Itsn2	intersectin 2 [Source:RGD Symbol;Acc:1590890]
ENSRNOG00000046763	RIBOonly	Adssl1	adenylosuccinate synthase like 1 [Source:RGD Symbol;Acc:1590342]
ENSRNOG00000046878	RNAonly	Shcbp1	Shc SH2-domain binding protein 1 [Source:RGD Symbol;Acc:1590844]
ENSRNOG00000046918	RIBOonly	Apoo	apolipoprotein O [Source:RGD Symbol;Acc:1565289]
ENSRNOG00000046996	RIBOonly	Pea15	phosphoprotein enriched in astrocytes 15 [Source:RGD Symbol;Acc:1306055]
ENSRNOG00000047028	RNAonly	Mmp24	matrix metallopeptidase 24 [Source:RGD Symbol;Acc:620202]
ENSRNOG00000047089	RIBOonly	Alkbh7	alkB, alkylation repair homolog 7 (E. coli) [Source:RGD Symbol;Acc:1598126]
ENSRNOG00000047102	RIBOonly	Popdc3	popeye domain containing 3 [Source:RGD Symbol;Acc:1590760]
ENSRNOG00000047118	RIBOonly	LOC683897	similar to Protein C6orf203 [Source:RGD Symbol;Acc:1597785]
ENSRNOG00000047129	RNAonly	Tcf19	transcription factor 19 [Source:RGD Symbol;Acc:1302974]
ENSRNOG00000047247	RNAonly	Ptprs	protein tyrosine phosphatase, receptor type, S [Source:RGD Symbol;Acc:3452]
ENSRNOG00000047300	RIBOonly	Bdkrb2	bradykinin receptor B2 [Source:RGD Symbol;Acc:2201]
ENSRNOG00000047349	RIBOonly	Ms4a6c	membrane-spanning 4-domains, subfamily A, member 6C [Source:RGD Symbol;Acc:1589849]
ENSRNOG00000047605	RNA+RIBO	Ptprk	protein tyrosine phosphatase, receptor type, K [Source:RGD Symbol;Acc:619706]
ENSRNOG00000047706	RNA+RIBO	RT1-CE16	RT1 class I, locus CE16 [Source:RGD Symbol;Acc:1359403]
ENSRNOG00000047708	RNA+RIBO	Gstz1	glutathione S-transferase zeta 1 [Source:RGD Symbol;Acc:1589363]
ENSRNOG00000048088	RNA+RIBO	Mest	mesoderm specific transcript [Source:RGD Symbol;Acc:1594589]
ENSRNOG00000048173	RIBOonly	Immp2l	IMP2 inner mitochondrial membrane peptidase-like (S. cerevisiae) [Source:RGD Symbol;Acc:2323665]
ENSRNOG00000048237	RNAonly	Tcta	T-cell leukemia translocation altered [Source:RGD Symbol;Acc:1359333]
ENSRNOG00000048315	RNA+RIBO	Eif2ak2	eukaryotic translation initiation factor 2-alpha kinase 2 [Source:RGD Symbol;Acc:3402]
ENSRNOG00000048351	RIBOonly	Ttn	titin [Source:RGD Symbol;Acc:621114]
ENSRNOG00000048363	RNA+RIBO	Dnah5	dynein, axonemal, heavy chain 5 [Source:RGD Symbol;Acc:1560828]
ENSRNOG00000048411	RNA+RIBO	Uhrf1	ubiquitin-like with PHD and ring finger domains 1 [Source:RGD Symbol;Acc:1595855]
ENSRNOG00000048476	RIBOonly	RGD1562484	similar to mitochondrial ATP synthase coupling factor 6 [Source:RGD Symbol;Acc:1562484]
ENSRNOG00000048636	RNA+RIBO	Il2rb	interleukin 2 receptor, beta [Source:RGD Symbol;Acc:2896]
ENSRNOG00000048771	RNAonly	RGD1559482	similar to immunoglobulin superfamily, member 7 [Source:RGD Symbol;Acc:1559482]
ENSRNOG00000048824	RNAonly	Rnf165	ring finger protein 165 [Source:RGD Symbol;Acc:1560744]
ENSRNOG00000048951	RNA+RIBO	LOC100364500	RT1 class I, locus CE11-like [Source:RGD Symbol;Acc:2320860]
ENSRNOG00000048981	RIBOonly	Ahsa1	AHA1, activator of heat shock 90kDa protein ATPase homolog 1 (yeast) [Source:RGD Symbol;Acc:1589285]
ENSRNOG00000049096	RIBOonly	Mcpt8l2	mast cell protease 8-like 2 [Source:RGD Symbol;Acc:1302938]
ENSRNOG00000049282	RNA+RIBO	Oas2	2'-5' oligoadenylate synthetase 2 [Source:RGD Symbol;Acc:1359697]
ENSRNOG00000049326	RNAonly	Tmem234	transmembrane protein 234 [Source:RGD Symbol;Acc:1583487]
ENSRNOG00000049426	RNA+RIBO	Mmab	methylmalonic aciduria (cobalamin deficiency) cblB type [Source:RGD Symbol;Acc:1596242]
ENSRNOG00000049471	RNAonly	Steap3	STEAP family member 3, metalloreductase [Source:RGD Symbol;Acc:708552]
ENSRNOG00000049484	RIBOonly	Atp9a	ATPase, class II, type 9A [Source:RGD Symbol;Acc:621421]
ENSRNOG00000049517	RIBOonly	Tnfaip3	tumor necrosis factor, alpha-induced protein 3 [Source:RGD Symbol;Acc:1589275]
ENSRNOG00000049541	RIBOonly	Alas1	aminolevulinate, delta-, synthase 1 [Source:RGD Symbol;Acc:68392]
ENSRNOG00000049585	RNA+RIBO	Tnc	tenascin C [Source:RGD Symbol;Acc:621057]
ENSRNOG00000049766	RNA+RIBO	Sctr	secretin receptor [Source:RGD Symbol;Acc:621342]
ENSRNOG00000049909	RIBOonly	AABR06022404.1	Uncharacterized protein [Source:UniProtKB/TrEMBL;Acc:M0RBK4]
ENSRNOG00000049994	RIBOonly	Ifi44l	interferon-induced protein 44-like [Source:RGD Symbol;Acc:1595861]
ENSRNOG00000050038	RNA+RIBO	Zp2	zona pellucida glycoprotein 2 (sperm receptor) [Source:RGD Symbol;Acc:620605]
ENSRNOG00000050097	RNA+RIBO	Cenpp	centromere protein P [Source:RGD Symbol;Acc:1587798]
ENSRNOG00000050169	RNA+RIBO	Pet100	PET100 homolog (S. cerevisiae) [Source:RGD Symbol;Acc:1585222]
ENSRNOG00000050183	RNA+RIBO	RT1-CE2	RT1 class I, locus CE2 [Source:RGD Symbol;Acc:1598235]
ENSRNOG00000050190	RIBOonly	Eng	endoglin [Source:RGD Symbol;Acc:1593188]
ENSRNOG00000050214	RIBOonly	Amt	aminomethyltransferase [Source:RGD Symbol;Acc:1359408]
ENSRNOG00000050215	RNAonly	LOC682408	similar to corneodesmosin [Source:RGD Symbol;Acc:1583483]
ENSRNOG00000050387	RNA+RIBO	LOC687532	similar to guanylate binding protein family, member 6 [Source:RGD Symbol;Acc:1584233]
ENSRNOG00000050610	RIBOonly	Abcg3	ATP-binding cassette, subfamily G (WHITE), member 3 [Source:RGD Symbol;Acc:1565568]
ENSRNOG00000050742	RNA+RIBO	Dnmbp	dynamin binding protein [Source:RGD Symbol;Acc:1583840]
ENSRNOG00000050794	RIBOonly	Pdlim4	PDZ and LIM domain 4 [Source:RGD Symbol;Acc:3575]
ENSRNOG00000050819	RNA+RIBO	Birc5	baculoviral IAP repeat-containing 5 [Source:RGD Symbol;Acc:70499]
ENSRNOG00000050843	RIBOonly	Mut	methylmalonyl CoA mutase [Source:RGD Symbol;Acc:1587662]
ENSRNOG00000050998	RNA+RIBO	AABR06099874.1	Protein LOC686860 [Source:UniProtKB/TrEMBL;Acc:D3ZNA5]
