# Supplementary material for: Translational regulation shapes the molecular landscape of complex disease phenotypes
Source: Nat Commun. 2015 May 26;6:7200. doi: 10.1038/ncomms8200 (PMC4455061; doi:10.1038/ncomms8200)
Supplement: Supplementary Data 2 — Differentially expressed genes in the rat liver. Comparison of gene expression levels between SHR/Ola and BN-Lx rat strains using both RNA-seq and Ribo-seq data reveals genes under three different modes of gene expression regulation in the liver. Genes differentially expressed on the RNA level were either buffered through translation (blue; RNAonly) or the variation in expression was also detected in the translational level (black; RNA+RIBO). We also detected hundreds of genes under translational control that were not regulated on the RNA at genome-wide significance (red; RIBOonly). [file ncomms8200-s3.xlsx]

## Sheet: Dif. expressed Liver
Supplementary Data 2. Differentially expressed genes in the rat liver.
Comparison of gene expression levels between SHR/Ola and BN-Lx rat strains using both RNA-seq and Ribo-seq data reveals genes under three different modes of gene expression regulation in the liver. Genes differentially expressed on the RNA level were either buffered through translation (blue; RNAonly) or the variation in expression was also detected in the translational level (black; RNA+RIBO). W…
Gene ID	Class of Regulation	Gene Name	Description
ENSRNOG00000000033	RNAonly	Tmcc2	Protein Tmcc2; Similar to RIKEN cDNA 1110063G11 (Predicted) [Source:UniProtKB/TrEMBL;Acc:D3ZE26]
ENSRNOG00000000082	RIBOonly	Hltf	helicase-like transcription factor [Source:RefSeq peptide;Acc:NP_001099948]
ENSRNOG00000000167	RIBOonly	Alas2	5-aminolevulinate synthase, erythroid-specific, mitochondrial [Source:RefSeq peptide;Acc:NP_037329]
ENSRNOG00000000172	RNA+RIBO	Sqrdl	sulfide:quinone oxidoreductase, mitochondrial [Source:RefSeq peptide;Acc:NP_001041378]
ENSRNOG00000000219	RIBOonly	Ano10	Anoctamin [Source:UniProtKB/TrEMBL;Acc:D3ZF54]
ENSRNOG00000000264	RIBOonly	Def8	Differentially expressed in FDCP 8 homolog [Source:UniProtKB/Swiss-Prot;Acc:Q4V8I4]
ENSRNOG00000000379	RNA+RIBO	Dnajc12	DnaJ homolog subfamily C member 12 [Source:UniProtKB/Swiss-Prot;Acc:Q925T0]
ENSRNOG00000000419	RIBOonly	C2	complement C2 precursor [Source:RefSeq peptide;Acc:NP_757376]
ENSRNOG00000000432	RNAonly	Fkbpl	FK506-binding protein-like [Source:UniProtKB/Swiss-Prot;Acc:Q6MG81]
ENSRNOG00000000433	RNA+RIBO	Prrt1	Proline-rich transmembrane protein 1 [Source:UniProtKB/Swiss-Prot;Acc:Q6MG82]
ENSRNOG00000000470	RNA+RIBO	Vps52	Vacuolar protein sorting-associated protein 52 homolog [Source:UniProtKB/Swiss-Prot;Acc:O55166]
ENSRNOG00000000478	RNAonly
ENSRNOG00000000521	RIBOonly	Cdkn1a	cyclin-dependent kinase inhibitor 1 [Source:RefSeq peptide;Acc:NP_542960]
ENSRNOG00000000522	RIBOonly	Cpne5	copine-5 [Source:RefSeq peptide;Acc:NP_001101086]
ENSRNOG00000000555	RIBOonly	Eif4ebp2	eukaryotic translation initiation factor 4E-binding protein 2 [Source:RefSeq peptide;Acc:NP_001028241]
ENSRNOG00000000567	RIBOonly	Unc5b	netrin receptor UNC5B precursor [Source:RefSeq peptide;Acc:NP_071543]
ENSRNOG00000000694	RNA+RIBO	Dao	D-amino-acid oxidase [Source:UniProtKB/Swiss-Prot;Acc:O35078]
ENSRNOG00000000723	RNA+RIBO	RT1-CE5	RT1 class I, locus CE5 isoform 1 precursor [Source:RefSeq peptide;Acc:NP_001008843]
ENSRNOG00000000790	RNAonly
ENSRNOG00000000800	RIBOonly	Man1a1	mannosyl-oligosaccharide 1,2-alpha-mannosidase IA [Source:RefSeq peptide;Acc:NP_001028828]
ENSRNOG00000000836	RNA+RIBO	Ltb	lymphotoxin beta [Source:RefSeq peptide;Acc:NP_997672]
ENSRNOG00000000845	RNA+RIBO	Abhd16a	Abhydrolase domain-containing protein 16A [Source:UniProtKB/Swiss-Prot;Acc:Q6MG55]
ENSRNOG00000000847	RIBOonly	Csnk2b	Casein kinase II subunit beta [Source:UniProtKB/Swiss-Prot;Acc:P67874]
ENSRNOG00000000854	RIBOonly	Ncr3	Natural cytotoxicity triggering receptor 3 [Source:UniProtKB/Swiss-Prot;Acc:Q8CFD9]
ENSRNOG00000000878	RIBOonly	Slc44a4	Choline transporter-like protein 4 [Source:UniProtKB/Swiss-Prot;Acc:Q6MG71]
ENSRNOG00000000893	RIBOonly	Tmem248	Transmembrane protein 248 [Source:UniProtKB/Swiss-Prot;Acc:Q6AY76]
ENSRNOG00000000907	RIBOonly	Alox5ap	Arachidonate 5-lipoxygenase-activating protein [Source:UniProtKB/Swiss-Prot;Acc:P20291]
ENSRNOG00000000961	RNA+RIBO	Glt1d1	Protein Glt1d1 [Source:UniProtKB/TrEMBL;Acc:D3ZRH0]
ENSRNOG00000001006	RNA+RIBO	Nptx2	neuronal pentraxin-2 precursor [Source:RefSeq peptide;Acc:NP_001029371]
ENSRNOG00000001032	RIBOonly	Ccz1	vacuolar fusion protein CCZ1 homolog [Source:RefSeq peptide;Acc:NP_001014148]
ENSRNOG00000001035	RNA+RIBO	Gtf2h3	General transcription factor IIH subunit 3 [Source:UniProtKB/Swiss-Prot;Acc:Q561R7]
ENSRNOG00000001060	RIBOonly	Snrnp35	U11/U12 small nuclear ribonucleoprotein 35 kDa protein [Source:RefSeq peptide;Acc:NP_001014149]
ENSRNOG00000001145	RNAonly	Ccdc64	bicaudal D-related protein 1 [Source:RefSeq peptide;Acc:NP_001178596]
ENSRNOG00000001159	RNA+RIBO	Tff3	Trefoil factor 3 [Source:UniProtKB/Swiss-Prot;Acc:Q03191]
ENSRNOG00000001169	RIBOonly	Slc37a1	glycerol-3-phosphate transporter [Source:RefSeq peptide;Acc:NP_001011944]
ENSRNOG00000001254	RIBOonly	Col6a2	collagen, type VI, alpha 2 precursor [Source:RefSeq peptide;Acc:NP_001094211]
ENSRNOG00000001267	RNA+RIBO	Lss	lanosterol synthase [Source:MGI Symbol;Acc:MGI:1336155]
ENSRNOG00000001329	RIBOonly	Gjc3	Gap junction protein [Source:UniProtKB/TrEMBL;Acc:F1LPT0]
ENSRNOG00000001335	RIBOonly	Zkscan1	Zinc finger protein with KRAB and SCAN domains 1 [Source:UniProtKB/Swiss-Prot;Acc:Q4KLI1]
ENSRNOG00000001376	RNA+RIBO	Mettl7a	methyltransferase-like protein 7A [Source:RefSeq peptide;Acc:NP_001032432]
ENSRNOG00000001522	RIBOonly	Metap1d	methionine aminopeptidase 1D, mitochondrial [Source:RefSeq peptide;Acc:NP_001101282]
ENSRNOG00000001547	RIBOonly	Agps	alkyldihydroxyacetonephosphate synthase, peroxisomal [Source:RefSeq peptide;Acc:NP_445802]
ENSRNOG00000001554	RNA+RIBO	RGD1563888	uncharacterized protein LOC360692 [Source:RefSeq peptide;Acc:NP_001101782]
ENSRNOG00000001647	RNA+RIBO	Ets2	protein C-ets-2 [Source:RefSeq peptide;Acc:NP_001100577]
ENSRNOG00000001825	RIBOonly	Pkp2	plakophilin 2 [Source:MGI Symbol;Acc:MGI:1914701]
ENSRNOG00000001928	RNA+RIBO	Il1rap	interleukin-1 receptor accessory protein isoform b precursor [Source:RefSeq peptide;Acc:NP_001161312]
ENSRNOG00000001967	RIBOonly	Sult1b1	Sulfotransferase family cytosolic 1B member 1 [Source:UniProtKB/Swiss-Prot;Acc:P52847]
ENSRNOG00000001980	RNA+RIBO	Ugt2b15	UDP-glucuronosyltransferase 2B15 precursor [Source:RefSeq peptide;Acc:NP_001004271]
ENSRNOG00000002070	RNA+RIBO
ENSRNOG00000002079	RNA+RIBO	Mapk10	mitogen-activated protein kinase 10 isoform 1 [Source:RefSeq peptide;Acc:NP_001257485]
ENSRNOG00000002093	RNA+RIBO	Tgfbr3	Transforming growth factor beta receptor type 3 [Source:UniProtKB/Swiss-Prot;Acc:P26342]
ENSRNOG00000002095	RIBOonly	Arhgap24	Rho GTPase-activating protein 24 [Source:UniProtKB/Swiss-Prot;Acc:Q5U2Z7]
ENSRNOG00000002125	RIBOonly	Ccni	cyclin-I [Source:RefSeq peptide;Acc:NP_001099468]
ENSRNOG00000002134	RIBOonly	Mpa2l	Protein Mpa2l [Source:UniProtKB/TrEMBL;Acc:F1LW83]
ENSRNOG00000002196	RIBOonly	Ociad2	OCIA domain-containing protein 2 [Source:RefSeq peptide;Acc:NP_001258110]
ENSRNOG00000002212	RIBOonly	Hsd17b13	17-beta-hydroxysteroid dehydrogenase 13 [Source:UniProtKB/Swiss-Prot;Acc:Q5M875]
ENSRNOG00000002227	RIBOonly	Kit	mast/stem cell growth factor receptor precursor [Source:RefSeq peptide;Acc:NP_071600]
ENSRNOG00000002270	RIBOonly	Hnrpdl	Heterogeneous nuclear ribonucleoprotein D-like [Source:UniProtKB/Swiss-Prot;Acc:Q3SWU3]
ENSRNOG00000002345	RNA+RIBO	Rasgef1b
ENSRNOG00000002358	RIBOonly	Scpep1	Retinoid-inducible serine carboxypeptidase [Source:UniProtKB/Swiss-Prot;Acc:Q920A6]
ENSRNOG00000002396	RNA+RIBO	Serpinb8	serpin B8 [Source:RefSeq peptide;Acc:NP_001099418]
ENSRNOG00000002597	RNA+RIBO	Hsd17b6	17-beta-hydroxysteroid dehydrogenase type 6 [Source:RefSeq peptide;Acc:NP_775427]
ENSRNOG00000002795	RNAonly	Cog1	component of oligomeric golgi complex 1 [Source:RefSeq peptide;Acc:NP_001100532]
ENSRNOG00000002876	RNA+RIBO	Fam86a	uncharacterized protein LOC302931 [Source:RefSeq peptide;Acc:NP_001100445]
ENSRNOG00000002879	RIBOonly	Psen2	Presenilin-2 Presenilin-2 NTF subunit Presenilin-2 CTF subunit [Source:UniProtKB/Swiss-Prot;Acc:O88777]
ENSRNOG00000002889	RIBOonly	Afp	alpha-fetoprotein precursor [Source:RefSeq peptide;Acc:NP_036625]
ENSRNOG00000002934	RNA+RIBO	Atp1b1	Sodium/potassium-transporting ATPase subunit beta-1 [Source:UniProtKB/Swiss-Prot;Acc:P07340]
ENSRNOG00000002947	RNA+RIBO	Dpt	dermatopontin precursor [Source:RefSeq peptide;Acc:NP_001099435]
ENSRNOG00000003067	RIBOonly	Npffr2	Neuropeptide FF receptor 2 [Source:UniProtKB/Swiss-Prot;Acc:Q9EQD2]
ENSRNOG00000003108	RNA+RIBO	Acbd4	Acyl-CoA-binding domain-containing protein 4 [Source:UniProtKB/Swiss-Prot;Acc:Q6DGF9]
ENSRNOG00000003153	RIBOonly	Adcy10	Adenylate cyclase type 10 [Source:UniProtKB/Swiss-Prot;Acc:Q9Z286]
ENSRNOG00000003191	RIBOonly	Bhlhb9	Protein BHLHb9 [Source:UniProtKB/Swiss-Prot;Acc:Q71HP2]
ENSRNOG00000003209	RNA+RIBO	Pcp4l1	Purkinje cell protein 4-like protein 1 [Source:RefSeq peptide;Acc:NP_001119565]
ENSRNOG00000003233	RIBOonly	Serpinf2	alpha-2-antiplasmin precursor [Source:RefSeq peptide;Acc:NP_001011892]
ENSRNOG00000003291	RNA+RIBO	Creg1	protein CREG1 precursor [Source:RefSeq peptide;Acc:NP_001099436]
ENSRNOG00000003307	RIBOonly	Gcdh	glutaryl-CoA dehydrogenase, mitochondrial [Source:RefSeq peptide;Acc:NP_001102366]
ENSRNOG00000003312	RIBOonly	Chi3l1	Chitinase-3-like protein 1 [Source:UniProtKB/Swiss-Prot;Acc:Q9WTV1]
ENSRNOG00000003368	RIBOonly	Tspyl2	testis-specific Y-encoded-like protein 2 [Source:RefSeq peptide;Acc:NP_001178547]
ENSRNOG00000003384	RIBOonly	Hs3st3b1	heparan sulfate glucosamine 3-O-sulfotransferase 3B1 [Source:RefSeq peptide;Acc:NP_001178575]
ENSRNOG00000003508	RIBOonly	Ergic1	Protein Ergic1 [Source:UniProtKB/TrEMBL;Acc:F1LU48]
ENSRNOG00000003538	RIBOonly	Adamts4	A disintegrin and metalloproteinase with thrombospondin motifs 4 [Source:RefSeq peptide;Acc:NP_076449]
ENSRNOG00000003563	RIBOonly	Blmh	Bleomycin hydrolase [Source:UniProtKB/Swiss-Prot;Acc:P70645]
ENSRNOG00000003601	RIBOonly	RGD1564463	Protein RGD1564463 [Source:UniProtKB/TrEMBL;Acc:D3ZXB2]
ENSRNOG00000003620	RNA+RIBO	Fmo3	Dimethylaniline monooxygenase [N-oxide-forming] 3 [Source:UniProtKB/Swiss-Prot;Acc:Q9EQ76]
ENSRNOG00000003653	RIBOonly	Fh	fumarate hydratase, mitochondrial precursor [Source:RefSeq peptide;Acc:NP_058701]
ENSRNOG00000003713	RNA+RIBO	Pbsn	Probasin [Source:UniProtKB/Swiss-Prot;Acc:P15399]
ENSRNOG00000003740	RNA+RIBO	Gpa33	cell surface A33 antigen precursor [Source:RefSeq peptide;Acc:NP_001178758]
ENSRNOG00000003872	RIBOonly	Slc40a1	solute carrier family 40 member 1 [Source:RefSeq peptide;Acc:NP_579849]
ENSRNOG00000003973	RNA+RIBO	Cyb5r1	NADH-cytochrome b5 reductase 1 [Source:RefSeq peptide;Acc:NP_001013144]
ENSRNOG00000004009	RIBOonly	Xpnpep2	xaa-Pro aminopeptidase 2 precursor [Source:RefSeq peptide;Acc:NP_476496]
ENSRNOG00000004040	RNA+RIBO	Abca8b	ATP-binding cassette, sub-family A (ABC1), member 8b [Source:MGI Symbol;Acc:MGI:1351668]
ENSRNOG00000004085	RNA+RIBO	Tcaim	T cell activation inhibitor, mitochondrial [Source:RefSeq peptide;Acc:NP_001104308]
ENSRNOG00000004208	RIBOonly	Crim1	cysteine rich transmembrane BMP regulator 1 precursor [Source:RefSeq peptide;Acc:NP_001162574]
ENSRNOG00000004303	RIBOonly	Timp3	metalloproteinase inhibitor 3 precursor [Source:RefSeq peptide;Acc:NP_037018]
ENSRNOG00000004328	RIBOonly	Deptor	Protein Depdc6 [Source:UniProtKB/TrEMBL;Acc:F1M8Y4]
ENSRNOG00000004330	RNA+RIBO	Chrdl1	chordin-like protein 1 [Source:RefSeq peptide;Acc:NP_955796]
ENSRNOG00000004398	RNA+RIBO	Pkhd1l1	fibrocystin-L precursor [Source:RefSeq peptide;Acc:NP_001030103]
ENSRNOG00000004448	RIBOonly	Acss3	acyl-CoA synthetase short-chain family member 3, mitochondrial [Source:RefSeq peptide;Acc:NP_001101561]
ENSRNOG00000004466	RIBOonly	Fam210b	family with sequence similarity 210, member B [Source:RefSeq peptide;Acc:NP_001100017]
ENSRNOG00000004517	RIBOonly	Igf1	Insulin-like growth factor I [Source:UniProtKB/Swiss-Prot;Acc:P08025]
ENSRNOG00000004667	RIBOonly	Gen1	flap endonuclease GEN homolog 1 [Source:RefSeq peptide;Acc:NP_001100187]
ENSRNOG00000004672	RIBOonly	Sec14l2	SEC14-like protein 2 [Source:RefSeq peptide;Acc:NP_446253]
ENSRNOG00000004687	RIBOonly	Thbd	thrombomodulin precursor [Source:RefSeq peptide;Acc:NP_113959]
ENSRNOG00000004725	RNA+RIBO	Cela1	Chymotrypsin-like elastase family member 1 [Source:UniProtKB/Swiss-Prot;Acc:P00773]
ENSRNOG00000004776	RIBOonly	Ftsj1	Protein Ftsj1 [Source:UniProtKB/TrEMBL;Acc:D3ZZA1]
ENSRNOG00000004870	RNA+RIBO	Dyrk3	Dual specificity tyrosine-phosphorylation-regulated kinase 3 [Source:UniProtKB/Swiss-Prot;Acc:Q4V8A3]
ENSRNOG00000005015	RIBOonly	Rabep1	rab GTPase-binding effector protein 1 [Source:RefSeq peptide;Acc:NP_061997]
ENSRNOG00000005109	RNA+RIBO	Rprm	Protein reprimo [Source:UniProtKB/Swiss-Prot;Acc:Q5BJN9]
ENSRNOG00000005260	RIBOonly	Acp1	Low molecular weight phosphotyrosine protein phosphatase [Source:UniProtKB/Swiss-Prot;Acc:P41498]
ENSRNOG00000005266	RNA+RIBO	Amdhd1	probable imidazolonepropionase [Source:RefSeq peptide;Acc:NP_001178710]
ENSRNOG00000005308	RIBOonly	Tmx2	Thioredoxin-related transmembrane protein 2 [Source:UniProtKB/Swiss-Prot;Acc:Q5XIK2]
ENSRNOG00000005333	RIBOonly	Azin1	antizyme inhibitor 1 [Source:RefSeq peptide;Acc:NP_072107]
ENSRNOG00000005386	RNA+RIBO	Kitlg	Kit ligand Soluble KIT ligand [Source:UniProtKB/Swiss-Prot;Acc:P21581]
ENSRNOG00000005424	RIBOonly	Odc1	Ornithine decarboxylase [Source:UniProtKB/Swiss-Prot;Acc:P09057]
ENSRNOG00000005479	RNA+RIBO	Slc1a2	excitatory amino acid transporter 2 isoform a [Source:RefSeq peptide;Acc:NP_058911]
ENSRNOG00000005492	RIBOonly	Hpcal1	Hippocalcin-like protein 1 [Source:UniProtKB/Swiss-Prot;Acc:P62749]
ENSRNOG00000005541	RIBOonly	Timm17al1
ENSRNOG00000005589	RNA+RIBO	Dhrs7	dehydrogenase/reductase (SDR family) member 7 [Source:MGI Symbol;Acc:MGI:1913625]
ENSRNOG00000005711	RIBOonly	Ptprd	Protein tyrosine phosphatase delta [Source:UniProtKB/TrEMBL;Acc:Q62990]
ENSRNOG00000005868	RNAonly	Ttc21b	tetratricopeptide repeat domain 21B [Source:MGI Symbol;Acc:MGI:1920918]
ENSRNOG00000005871	RIBOonly	Il1rn	Interleukin-1 receptor antagonist protein [Source:UniProtKB/Swiss-Prot;Acc:P25086]
ENSRNOG00000005930	RNA+RIBO	Nnmt	nicotinamide N-methyltransferase [Source:RefSeq peptide;Acc:NP_001100289]
ENSRNOG00000005956	RIBOonly	BC030476	cDNA sequence BC030476 [Source:MGI Symbol;Acc:MGI:2447772]
ENSRNOG00000006114	RNA+RIBO	A330021E22Rik	RIKEN cDNA A330021E22 gene [Source:MGI Symbol;Acc:MGI:2443778]
ENSRNOG00000006186	RIBOonly	Eif2s3	Eukaryotic translation initiation factor 2 subunit 3 [Source:UniProtKB/Swiss-Prot;Acc:P81795]
ENSRNOG00000006206	RNA+RIBO	Tmem106b	Transmembrane protein 106B [Source:UniProtKB/Swiss-Prot;Acc:Q6AYA5]
ENSRNOG00000006227	RIBOonly	Ifih1	interferon-induced helicase C domain-containing protein 1 [Source:RefSeq peptide;Acc:NP_001102669]
ENSRNOG00000006305	RIBOonly	Slc38a2	Sodium-coupled neutral amino acid transporter 2 [Source:UniProtKB/Swiss-Prot;Acc:Q9JHE5]
ENSRNOG00000006330	RIBOonly	Elf3	ETS-related transcription factor Elf-3 [Source:UniProtKB/Swiss-Prot;Acc:Q4V7E1]
ENSRNOG00000006336	RIBOonly	Fyco1	FYVE and coiled-coil domain-containing protein 1 [Source:RefSeq peptide;Acc:NP_001100340]
ENSRNOG00000006349	RNA+RIBO
ENSRNOG00000006411	RNA+RIBO	Cav2	Caveolin-2 [Source:UniProtKB/Swiss-Prot;Acc:Q2IBC5]
ENSRNOG00000006423	RNAonly	Ppia	Peptidyl-prolyl cis-trans isomerase A [Source:UniProtKB/Swiss-Prot;Acc:P10111]
ENSRNOG00000006444	RIBOonly	Fkbp4	Peptidyl-prolyl cis-trans isomerase FKBP4 Peptidyl-prolyl cis-trans isomerase FKBP4, N-terminally processed [Source:UniProtKB/Swiss-Prot;Acc:Q9QVC8]
ENSRNOG00000006593	RIBOonly	Grpel1	GrpE protein homolog 1, mitochondrial [Source:UniProtKB/Swiss-Prot;Acc:P97576]
ENSRNOG00000006717	RIBOonly	Ankrd26	Uncharacterized protein [Source:UniProtKB/TrEMBL;Acc:D3ZWY5]
ENSRNOG00000006787	RIBOonly	Dhcr24	Delta(24)-sterol reductase [Source:UniProtKB/Swiss-Prot;Acc:Q5BQE6]
ENSRNOG00000006844	RIBOonly	Dnajc14	DnaJ homolog subfamily C member 14 [Source:UniProtKB/Swiss-Prot;Acc:Q5XIX0]
ENSRNOG00000006870	RIBOonly	Mtdh	Protein LYRIC [Source:UniProtKB/Swiss-Prot;Acc:Q9Z1W6]
ENSRNOG00000006916	RIBOonly	Sardh	sarcosine dehydrogenase, mitochondrial [Source:RefSeq peptide;Acc:NP_446116]
ENSRNOG00000006926	RNA+RIBO	Atp6v0d2	V-type proton ATPase subunit d 2 [Source:UniProtKB/Swiss-Prot;Acc:Q5FVL0]
ENSRNOG00000007025	RNA+RIBO	Evc2	limbin [Source:RefSeq peptide;Acc:NP_001099482]
ENSRNOG00000007041	RNA+RIBO	Abcg2	ATP-binding cassette sub-family G member 2 [Source:UniProtKB/Swiss-Prot;Acc:Q80W57]
ENSRNOG00000007065	RNAonly	Rpap3	RNA polymerase II associated protein 3 [Source:MGI Symbol;Acc:MGI:1277218]
ENSRNOG00000007069	RNA+RIBO	Adhfe1	Hydroxyacid-oxoacid transhydrogenase, mitochondrial [Source:UniProtKB/Swiss-Prot;Acc:Q4QQW3]
ENSRNOG00000007081	RIBOonly	Xdh	xanthine dehydrogenase/oxidase [Source:RefSeq peptide;Acc:NP_058850]
ENSRNOG00000007108	RIBOonly	Bmp7	bone morphogenetic protein 7 precursor [Source:RefSeq peptide;Acc:NP_001178785]
ENSRNOG00000007178	RNA+RIBO	Cd8a	T-cell surface glycoprotein CD8 alpha chain [Source:UniProtKB/Swiss-Prot;Acc:P07725]
ENSRNOG00000007214	RIBOonly	Oma1	Metalloendopeptidase OMA1, mitochondrial [Source:UniProtKB/Swiss-Prot;Acc:D3ZS74]
ENSRNOG00000007266	RIBOonly	RGD1311251	Uncharacterized protein C11orf65 homolog [Source:UniProtKB/Swiss-Prot;Acc:Q569B9]
ENSRNOG00000007272	RIBOonly	Rnf103	E3 ubiquitin-protein ligase RNF103 [Source:RefSeq peptide;Acc:NP_445890]
ENSRNOG00000007281	RIBOonly	Flnc	filamin-C [Source:RefSeq peptide;Acc:NP_001178791]
ENSRNOG00000007284	RIBOonly	Slc2a1	Solute carrier family 2, facilitated glucose transporter member 1 [Source:UniProtKB/Swiss-Prot;Acc:P11167]
ENSRNOG00000007332	RNAonly	Sstr3	Somatostatin receptor type 3 [Source:UniProtKB/Swiss-Prot;Acc:P30936]
ENSRNOG00000007390	RIBOonly	Nfkbia	NF-kappa-B inhibitor alpha [Source:UniProtKB/Swiss-Prot;Acc:Q63746]
ENSRNOG00000007408	RNAonly	Ebf4	transcription factor COE4 [Source:RefSeq peptide;Acc:NP_001178005]
ENSRNOG00000007457	RIBOonly	Serping1	Plasma protease C1 inhibitor [Source:UniProtKB/Swiss-Prot;Acc:Q6P734]
ENSRNOG00000007564	RNA+RIBO	Evc	Ellis van Creveld syndrome protein [Source:RefSeq peptide;Acc:NP_001163910]
ENSRNOG00000007650	RNA+RIBO	Cd63	CD63 antigen [Source:RefSeq peptide;Acc:NP_058821]
ENSRNOG00000007660	RNA+RIBO	Fntb	Protein farnesyltransferase subunit beta [Source:UniProtKB/Swiss-Prot;Acc:Q02293]
ENSRNOG00000007713	RIBOonly	Tmcc3	transmembrane and coiled-coil domains protein 3 [Source:RefSeq peptide;Acc:NP_001101554]
ENSRNOG00000007717	RIBOonly	Slc15a5	solute carrier family 15 member 5 [Source:RefSeq peptide;Acc:NP_001178944]
ENSRNOG00000007744	RIBOonly	Ehd3	EH domain-containing protein 3 [Source:UniProtKB/Swiss-Prot;Acc:Q8R491]
ENSRNOG00000007779	RNA+RIBO	Kank4	KN motif and ankyrin repeat domain-containing protein 4 [Source:RefSeq peptide;Acc:NP_001101417]
ENSRNOG00000007817	RNA+RIBO	Kctd6	BTB/POZ domain-containing protein KCTD6 [Source:RefSeq peptide;Acc:NP_001100723]
ENSRNOG00000007900	RNAonly	Tspan33	tetraspanin-33 [Source:RefSeq peptide;Acc:NP_001102697]
ENSRNOG00000007947	RNA+RIBO	Fam13a	family with sequence similarity 13, member A1 [Source:RefSeq peptide;Acc:NP_001094332]
ENSRNOG00000007964	RNA+RIBO	Tp53inp1	tumor protein p53-inducible nuclear protein 1 [Source:RefSeq peptide;Acc:NP_851598]
ENSRNOG00000008011	RNA+RIBO
ENSRNOG00000008169	RNA+RIBO	SLC24A2	Sodium/potassium/calcium exchanger 2 [Source:UniProtKB/Swiss-Prot;Acc:O54701]
ENSRNOG00000008209	RIBOonly	St3gal1	CMP-N-acetylneuraminate-beta-galactosamide-alpha-2, 3-sialyltransferase 1 [Source:RefSeq peptide;Acc:NP_001013237]
ENSRNOG00000008215	RIBOonly	Trim47	tripartite motif-containing protein 47 [Source:RefSeq peptide;Acc:NP_001103055]
ENSRNOG00000008234	RIBOonly	Lrrc61	leucine-rich repeat-containing protein 61 [Source:RefSeq peptide;Acc:NP_001102701]
ENSRNOG00000008245	RNA+RIBO	Ptgis	prostacyclin synthase precursor [Source:RefSeq peptide;Acc:NP_113745]
ENSRNOG00000008276	RNAonly	Adcy1	adenylate cyclase type 1 [Source:RefSeq peptide;Acc:NP_001100709]
ENSRNOG00000008353	RNA+RIBO	Iqch	IQ motif containing H [Source:RefSeq peptide;Acc:NP_001100300]
ENSRNOG00000008369	RIBOonly	Gimap4	GTPase IMAP family member 4 [Source:RefSeq peptide;Acc:NP_775176]
ENSRNOG00000008422	RIBOonly	Lpo	lactoperoxidase precursor [Source:RefSeq peptide;Acc:NP_001099299]
ENSRNOG00000008432	RNA+RIBO	Slc22a5	Solute carrier family 22 member 5 [Source:UniProtKB/Swiss-Prot;Acc:O70594]
ENSRNOG00000008465	RIBOonly	Tmem176b	Transmembrane protein 176B [Source:UniProtKB/Swiss-Prot;Acc:Q925D4]
ENSRNOG00000008469	RIBOonly	Mettl5	methyltransferase like 5 [Source:RefSeq peptide;Acc:NP_001107653]
ENSRNOG00000008498	RNA+RIBO	Gabarapl1	Gamma-aminobutyric acid receptor-associated protein-like 1 [Source:UniProtKB/Swiss-Prot;Acc:Q0VGK0]
ENSRNOG00000008596	RNA+RIBO	Ttll9	Probable tubulin polyglutamylase TTLL9 [Source:UniProtKB/Swiss-Prot;Acc:Q641W7]
ENSRNOG00000008629	RIBOonly	Secisbp2l	SECIS binding protein 2-like [Source:RefSeq peptide;Acc:NP_001161999]
ENSRNOG00000008676	RIBOonly	Emp1	Epithelial membrane protein 1 [Source:UniProtKB/Swiss-Prot;Acc:P54848]
ENSRNOG00000008694	RNA+RIBO	Miox	Inositol oxygenase [Source:UniProtKB/Swiss-Prot;Acc:Q9QXN4]
ENSRNOG00000008716	RNA+RIBO	Nefh	neurofilament heavy polypeptide [Source:RefSeq peptide;Acc:NP_036739]
ENSRNOG00000008798	RNA+RIBO	Pipox	peroxisomal sarcosine oxidase [Source:RefSeq peptide;Acc:NP_001012009]
ENSRNOG00000008810	RNAonly	Nelf	nasal embryonic luteinizing hormone-releasing hormone factor isoform 1 [Source:RefSeq peptide;Acc:NP_476538]
ENSRNOG00000008842	RIBOonly	Cyp4a8	Cytochrome P450 4A12 [Source:UniProtKB/Swiss-Prot;Acc:P24464]
ENSRNOG00000008908	RIBOonly	Slc35a1	CMP-sialic acid transporter [Source:RefSeq peptide;Acc:NP_001101394]
ENSRNOG00000008926	RNAonly	Gnb5	guanine nucleotide binding protein (G protein), beta 5 [Source:MGI Symbol;Acc:MGI:101848]
ENSRNOG00000008937	RIBOonly	Csrp1	Cysteine and glycine-rich protein 1 [Source:UniProtKB/Swiss-Prot;Acc:P47875]
ENSRNOG00000008944	RNA+RIBO	Ext2	exostosin-2 [Source:RefSeq peptide;Acc:NP_001101221]
ENSRNOG00000009280	RIBOonly	Mkrn1	E3 ubiquitin-protein ligase makorin-1 [Source:RefSeq peptide;Acc:NP_001004233]
ENSRNOG00000009281	RIBOonly	Commd1	COMM domain-containing protein 1 [Source:RefSeq peptide;Acc:NP_001108494]
ENSRNOG00000009289	RIBOonly	Galk2	N-acetylgalactosamine kinase [Source:UniProtKB/Swiss-Prot;Acc:Q5XIG6]
ENSRNOG00000009348	RIBOonly	Nos3	nitric oxide synthase, endothelial [Source:RefSeq peptide;Acc:NP_068610]
ENSRNOG00000009436	RIBOonly	Hemgn	Hemogen [Source:UniProtKB/Swiss-Prot;Acc:Q6AZ54]
ENSRNOG00000009484	RIBOonly	Ptcd3	pentatricopeptide repeat-containing protein 3, mitochondrial [Source:RefSeq peptide;Acc:NP_001128190]
ENSRNOG00000009538	RIBOonly	Etfdh	electron transfer flavoprotein-ubiquinone oxidoreductase, mitochondrial precursor [Source:RefSeq peptide;Acc:NP_942037]
ENSRNOG00000009564	RNAonly	Prr15	proline-rich protein 15 [Source:RefSeq peptide;Acc:NP_001097997]
ENSRNOG00000009565	RIBOonly	Pdk4	pyruvate dehydrogenase kinase, isozyme 4 [Source:RefSeq peptide;Acc:NP_446003]
ENSRNOG00000009572	RIBOonly	Hgfac	hepatocyte growth factor activator precursor [Source:RefSeq peptide;Acc:NP_445772]
ENSRNOG00000009628	RNA+RIBO	Pfkm	6-phosphofructokinase, muscle type [Source:RefSeq peptide;Acc:NP_113903]
ENSRNOG00000009636	RNA+RIBO	Scrn1	Secernin-1 [Source:UniProtKB/Swiss-Prot;Acc:Q6AY84]
ENSRNOG00000009730	RIBOonly	Cyp7b1	25-hydroxycholesterol 7-alpha-hydroxylase [Source:RefSeq peptide;Acc:NP_062011]
ENSRNOG00000009864	RNAonly	Pla2g12a	group XIIA secretory phospholipase A2 precursor [Source:RefSeq peptide;Acc:NP_001102035]
ENSRNOG00000009875	RNA+RIBO	Akr1b7	Aldose reductase-related protein 1 [Source:UniProtKB/Swiss-Prot;Acc:Q5RJP0]
ENSRNOG00000009899	RIBOonly	Skil	SKI-like [Source:MGI Symbol;Acc:MGI:106203]
ENSRNOG00000009921	RNA+RIBO	Serpina3m	serine protease inhibitor A3M precursor [Source:RefSeq peptide;Acc:NP_001257911]
ENSRNOG00000010031	RIBOonly	Vtn	vitronectin precursor [Source:RefSeq peptide;Acc:NP_062029]
ENSRNOG00000010045	RIBOonly	Clec4a	C-type lectin domain family 4 member A [Source:RefSeq peptide;Acc:NP_001005899]
ENSRNOG00000010060	RNAonly	Panx1	Pannexin-1 [Source:UniProtKB/Swiss-Prot;Acc:P60570]
ENSRNOG00000010183	RNA+RIBO	Fam198b	Protein FAM198B [Source:UniProtKB/Swiss-Prot;Acc:Q6P7B4]
ENSRNOG00000010216	RIBOonly	Vwa8	von Willebrand factor A domain containing 8 [Source:MGI Symbol;Acc:MGI:1919008]
ENSRNOG00000010222	RIBOonly	Glud1	Glutamate dehydrogenase 1, mitochondrial [Source:UniProtKB/Swiss-Prot;Acc:P10860]
ENSRNOG00000010232	RIBOonly	Enpp5	Ectonucleotide pyrophosphatase/phosphodiesterase family member 5 [Source:UniProtKB/Swiss-Prot;Acc:P84039]
ENSRNOG00000010233	RIBOonly	Cald1	non-muscle caldesmon [Source:RefSeq peptide;Acc:NP_037278]
ENSRNOG00000010277	RIBOonly	Idh3a	isocitrate dehydrogenase [Source:RefSeq peptide;Acc:NP_446090]
ENSRNOG00000010284	RNAonly	St3gal5	Lactosylceramide alpha-2,3-sialyltransferase [Source:UniProtKB/Swiss-Prot;Acc:Q68G12]
ENSRNOG00000010313	RNA+RIBO	Astn2	astrotactin-2 precursor [Source:RefSeq peptide;Acc:NP_001258292]
ENSRNOG00000010372	RIBOonly	Foxred1	FAD-dependent oxidoreductase domain containing 1 [Source:MGI Symbol;Acc:MGI:2446262]
ENSRNOG00000010390	RIBOonly	Hmbs	porphobilinogen deaminase [Source:RefSeq peptide;Acc:NP_037300]
ENSRNOG00000010412	RNAonly	E230008N13Rik	RIKEN cDNA E230008N13 gene [Source:MGI Symbol;Acc:MGI:2685871]
ENSRNOG00000010478	RNA+RIBO		Serine protease inhibitor [Source:RefSeq peptide;Acc:NP_872280]
ENSRNOG00000010519	RIBOonly	Cyp39a1	24-hydroxycholesterol 7-alpha-hydroxylase [Source:RefSeq peptide;Acc:NP_001100363]
ENSRNOG00000010658	RIBOonly	Cth	cystathionine gamma-lyase [Source:RefSeq peptide;Acc:NP_058770]
ENSRNOG00000010697	RIBOonly	Hadh	Hydroxyacyl-coenzyme A dehydrogenase, mitochondrial [Source:UniProtKB/Swiss-Prot;Acc:Q9WVK7]
ENSRNOG00000010698	RIBOonly	Car1	Carbonic anhydrase 1 [Source:UniProtKB/Swiss-Prot;Acc:B0BNN3]
ENSRNOG00000010731	RNA+RIBO	Gpm6a	Neuronal membrane glycoprotein M6-a [Source:UniProtKB/Swiss-Prot;Acc:Q812E9]
ENSRNOG00000010743	RNA+RIBO	Fdxacb1	ferredoxin-fold anticodon binding domain containing 1 [Source:RefSeq peptide;Acc:NP_001101615]
ENSRNOG00000010798	RIBOonly	Blk	tyrosine-protein kinase Blk [Source:RefSeq peptide;Acc:NP_001020922]
ENSRNOG00000010799	RIBOonly	Ccrn4l	nocturnin [Source:RefSeq peptide;Acc:NP_612535]
ENSRNOG00000010834	RNA+RIBO	Mpped1	metallophosphoesterase domain-containing protein 1 [Source:RefSeq peptide;Acc:NP_001124041]
ENSRNOG00000010872	RIBOonly	Ckb	Creatine kinase B-type [Source:UniProtKB/Swiss-Prot;Acc:P07335]
ENSRNOG00000010959	RNA+RIBO	Klhl25	Ectoderm-neural cortex protein 2 [Source:UniProtKB/Swiss-Prot;Acc:Q4KLM4]
ENSRNOG00000010977	RNA+RIBO	Igfbp6	Insulin-like growth factor-binding protein 6 [Source:UniProtKB/Swiss-Prot;Acc:P35572]
ENSRNOG00000010986	RIBOonly	Cmtm7	CKLF-like MARVEL transmembrane domain-containing protein 7 [Source:RefSeq peptide;Acc:NP_001102770]
ENSRNOG00000010997	RNA+RIBO	Ednrb	Endothelin B receptor [Source:UniProtKB/Swiss-Prot;Acc:P21451]
ENSRNOG00000010999	RNA+RIBO	5830418K08Rik	RIKEN cDNA 5830418K08 gene [Source:MGI Symbol;Acc:MGI:2442521]
ENSRNOG00000011135	RIBOonly	Gtf2b	Transcription initiation factor IIB [Source:UniProtKB/Swiss-Prot;Acc:P62916]
ENSRNOG00000011140	RIBOonly	Fam213a	Redox-regulatory protein FAM213A [Source:UniProtKB/Swiss-Prot;Acc:Q6AXX6]
ENSRNOG00000011163	RIBOonly	Soat2	sterol O-acyltransferase 2 [Source:RefSeq peptide;Acc:NP_714950]
ENSRNOG00000011181	RIBOonly	Cpa3	Mast cell carboxypeptidase A [Source:UniProtKB/Swiss-Prot;Acc:P21961]
ENSRNOG00000011228	RNA+RIBO	Layn	layilin [Source:RefSeq peptide;Acc:NP_001178926]
ENSRNOG00000011245	RIBOonly	Arhgap18	Rho GTPase activating protein 18 [Source:RefSeq peptide;Acc:NP_001164046]
ENSRNOG00000011330	RNA+RIBO
ENSRNOG00000011351	RIBOonly	Mat1a	S-adenosylmethionine synthase isoform type-1 [Source:RefSeq peptide;Acc:NP_036992]
ENSRNOG00000011360	RNA+RIBO	Dkk2	dickkopf-related protein 2 precursor [Source:RefSeq peptide;Acc:NP_001099942]
ENSRNOG00000011365	RIBOonly	Emb	Embigin [Source:UniProtKB/Swiss-Prot;Acc:O88775]
ENSRNOG00000011381	RNA+RIBO	Acsbg1	Long-chain-fatty-acid--CoA ligase ACSBG1 [Source:UniProtKB/Swiss-Prot;Acc:Q924N5]
ENSRNOG00000011452	RIBOonly	Aldoc	Fructose-bisphosphate aldolase C [Source:UniProtKB/Swiss-Prot;Acc:P09117]
ENSRNOG00000011541	RIBOonly	Cygb	Cytoglobin [Source:UniProtKB/Swiss-Prot;Acc:Q921A4]
ENSRNOG00000011561	RIBOonly	Nln	Neurolysin, mitochondrial [Source:UniProtKB/Swiss-Prot;Acc:P42676]
ENSRNOG00000011567	RNAonly	Rpusd4	RNA pseudouridylate synthase domain-containing protein 4 [Source:UniProtKB/Swiss-Prot;Acc:Q4QQT0]
ENSRNOG00000011617	RIBOonly	Dguok	deoxyguanosine kinase, mitochondrial [Source:RefSeq peptide;Acc:NP_001100072]
ENSRNOG00000011635	RNA+RIBO	Ces2e	carboxylesterase 5 precursor [Source:RefSeq peptide;Acc:NP_001093947]
ENSRNOG00000011648	RNA+RIBO	Aqp1	Aquaporin-1 [Source:UniProtKB/Swiss-Prot;Acc:P29975]
ENSRNOG00000011683	RIBOonly	Fes	tyrosine-protein kinase Fes/Fps [Source:RefSeq peptide;Acc:NP_001101958]
ENSRNOG00000011794	RIBOonly	Tcea3	transcription elongation factor A protein 3 [Source:RefSeq peptide;Acc:NP_001015008]
ENSRNOG00000011815	RIBOonly	Sgk1	Serine/threonine-protein kinase Sgk1 [Source:UniProtKB/Swiss-Prot;Acc:Q06226]
ENSRNOG00000011875	RNA+RIBO	Slc2a2	solute carrier family 2, facilitated glucose transporter member 2 [Source:RefSeq peptide;Acc:NP_037011]
ENSRNOG00000011922	RIBOonly	Stt3b	dolichyl-diphosphooligosaccharide--protein glycosyltransferase subunit STT3B [Source:RefSeq peptide;Acc:NP_001164010]
ENSRNOG00000011929	RIBOonly	Abcd3	ATP-binding cassette sub-family D member 3 [Source:RefSeq peptide;Acc:NP_036936]
ENSRNOG00000011944	RIBOonly	Snx10	sorting nexin-10 [Source:RefSeq peptide;Acc:NP_001013103]
ENSRNOG00000011946	RNA+RIBO	Ptn	Pleiotrophin [Source:UniProtKB/Swiss-Prot;Acc:P63090]
ENSRNOG00000011984	RNA+RIBO	Cxcl14	C-X-C motif chemokine 14 precursor [Source:RefSeq peptide;Acc:NP_001013155]
ENSRNOG00000012016	RIBOonly	Npc1	Niemann-Pick disease, type C1 precursor [Source:RefSeq peptide;Acc:NP_705888]
ENSRNOG00000012062	RIBOonly	Npc2	epididymal secretory protein E1 precursor [Source:RefSeq peptide;Acc:NP_775141]
ENSRNOG00000012083	RNAonly	St6galnac2	alpha-N-acetylgalactosaminide alpha-2,6-sialyltransferase 2 [Source:RefSeq peptide;Acc:NP_001026822]
ENSRNOG00000012387	RNA+RIBO	Keg1	Glycine N-acyltransferase-like protein Keg1 [Source:UniProtKB/Swiss-Prot;Acc:Q9Z2Y0]
ENSRNOG00000012393	RNA+RIBO	S100a13	protein S100-A13 [Source:RefSeq peptide;Acc:NP_001178536]
ENSRNOG00000012436	RNA+RIBO	Adh6	Alcohol dehydrogenase 6 [Source:UniProtKB/Swiss-Prot;Acc:Q5XI95]
ENSRNOG00000012473	RIBOonly	CFLAR	CASP8 and FADD-like apoptosis regulator isoform 1 [Source:RefSeq peptide;Acc:NP_001029036]
ENSRNOG00000012580	RIBOonly	Ccdc141	coiled-coil domain containing 141 [Source:MGI Symbol;Acc:MGI:1919735]
ENSRNOG00000012591	RNA+RIBO	Pkd2l1	polycystic kidney disease 2-like 1 protein [Source:RefSeq peptide;Acc:NP_001099822]
ENSRNOG00000012664	RNAonly	Polr1e	DNA-directed RNA polymerase I subunit RPA49 [Source:RefSeq peptide;Acc:NP_001101408]
ENSRNOG00000012777	RNA+RIBO	Nudt19	Nucleoside diphosphate-linked moiety X motif 19, mitochondrial [Source:UniProtKB/Swiss-Prot;Acc:Q6AYD9]
ENSRNOG00000012783	RIBOonly	Gys2	glycogen [Source:RefSeq peptide;Acc:NP_037221]
ENSRNOG00000012807	RIBOonly	C1qa	Complement C1q subcomponent subunit A [Source:UniProtKB/Swiss-Prot;Acc:P31720]
ENSRNOG00000012820	RIBOonly	Add3	gamma-adducin isoform 2 [Source:RefSeq peptide;Acc:NP_113740]
ENSRNOG00000012865	RIBOonly	Parp3	poly [Source:RefSeq peptide;Acc:NP_001008329]
ENSRNOG00000012959	RIBOonly	Nab1	NGFI-A-binding protein 1 [Source:UniProtKB/Swiss-Prot;Acc:Q62722]
ENSRNOG00000012965	RIBOonly	Themis2	uncharacterized protein LOC500561 [Source:RefSeq peptide;Acc:NP_001258409]
ENSRNOG00000012966	RIBOonly	Acadl	Long-chain specific acyl-CoA dehydrogenase, mitochondrial [Source:UniProtKB/Swiss-Prot;Acc:P15650]
ENSRNOG00000012987	RIBOonly	Ptk6	protein-tyrosine kinase 6 [Source:RefSeq peptide;Acc:NP_001102438]
ENSRNOG00000012989	RIBOonly	Serinc2	serine incorporator 2 precursor [Source:RefSeq peptide;Acc:NP_001026826]
ENSRNOG00000013053	RNA+RIBO	Trpm6	transient receptor potential cation channel, subfamily M, member 6 [Source:MGI Symbol;Acc:MGI:2675603]
ENSRNOG00000013072	RNA+RIBO	Plxna4a	Uncharacterized protein [Source:UniProtKB/TrEMBL;Acc:D3ZES7]
ENSRNOG00000013217	RNA+RIBO	Ttc33	tetratricopeptide repeat protein 33 [Source:RefSeq peptide;Acc:NP_001099884]
ENSRNOG00000013220	RIBOonly	Hmha1	minor histocompatibility protein HA-1 [Source:RefSeq peptide;Acc:NP_001101537]
ENSRNOG00000013221	RNA+RIBO	Gadl1	glutamate decarboxylase-like 1 [Source:MGI Symbol;Acc:MGI:1920998]
ENSRNOG00000013238	RNA+RIBO	Tmem14a	transmembrane protein 14A [Source:RefSeq peptide;Acc:NP_001102260]
ENSRNOG00000013261	RNA+RIBO	Vax2	ventral anterior homeobox 2 [Source:RefSeq peptide;Acc:NP_072159]
ENSRNOG00000013305	RIBOonly	Atp2c1	calcium-transporting ATPase type 2C member 1 [Source:RefSeq peptide;Acc:NP_571982]
ENSRNOG00000013391	RIBOonly	Sorbs2	sorbin and SH3 domain-containing protein 2 [Source:RefSeq peptide;Acc:NP_446222]
ENSRNOG00000013419	RNA+RIBO	Agphd1	aminoglycoside phosphotransferase domain-containing protein 1 [Source:RefSeq peptide;Acc:NP_001100293]
ENSRNOG00000013439	RIBOonly	Cpn1	Carboxypeptidase N catalytic chain [Source:UniProtKB/Swiss-Prot;Acc:Q9EQV8]
ENSRNOG00000013484	RNA+RIBO	Gsta1	Glutathione S-transferase alpha-3 [Source:UniProtKB/Swiss-Prot;Acc:P04904]
ENSRNOG00000013521	RNA+RIBO	Dhfr	Dihydrofolate reductase [Source:UniProtKB/Swiss-Prot;Acc:Q920D2]
ENSRNOG00000013557	RNA+RIBO	Lancl1	LanC-like protein 1 [Source:UniProtKB/Swiss-Prot;Acc:Q9QX69]
ENSRNOG00000013610	RNA+RIBO	Chrna5	neuronal acetylcholine receptor subunit alpha-5 precursor [Source:RefSeq peptide;Acc:NP_058774]
ENSRNOG00000013683	RIBOonly	S1pr1	Sphingosine 1-phosphate receptor 1 [Source:UniProtKB/Swiss-Prot;Acc:P48303]
ENSRNOG00000013684	RNA+RIBO	F11	coagulation factor XI [Source:RefSeq peptide;Acc:NP_001041313]
ENSRNOG00000013720	RIBOonly	Aebp1	Adipocyte enhancer-binding protein 1 [Source:UniProtKB/Swiss-Prot;Acc:A2RUV9]
ENSRNOG00000013738	RNA+RIBO	C330018D20Rik	RIKEN cDNA C330018D20 gene [Source:MGI Symbol;Acc:MGI:1924672]
ENSRNOG00000013766	RIBOonly	Acaa2	3-ketoacyl-CoA thiolase, mitochondrial [Source:RefSeq peptide;Acc:NP_569117]
ENSRNOG00000013786	RNA+RIBO	Tsc22d3	TSC22 domain family protein 3 [Source:UniProtKB/Swiss-Prot;Acc:Q9EQZ1]
ENSRNOG00000013794	RIBOonly	Rbp1	Retinol-binding protein 1 [Source:UniProtKB/Swiss-Prot;Acc:P02696]
ENSRNOG00000013828	RNA+RIBO	Sirt3	sirtuin 3 [Source:RefSeq peptide;Acc:NP_001099783]
ENSRNOG00000013912	RIBOonly	Slc30a7	Zinc transporter 7 [Source:UniProtKB/Swiss-Prot;Acc:Q5BJM8]
ENSRNOG00000013968	RIBOonly	Comtd1	catechol O-methyltransferase domain-containing protein 1 [Source:RefSeq peptide;Acc:NP_001100719]
ENSRNOG00000014018	RNA+RIBO	St8sia1	alpha-N-acetylneuraminide alpha-2,8-sialyltransferase [Source:RefSeq peptide;Acc:NP_036945]
ENSRNOG00000014030	RNA+RIBO	Synm	synemin [Source:RefSeq peptide;Acc:NP_001128330]
ENSRNOG00000014034	RNA+RIBO	Olfml2a	olfactomedin-like protein 2A [Source:RefSeq peptide;Acc:NP_001100042]
ENSRNOG00000014178	RNA+RIBO	Acad9	acyl-CoA dehydrogenase family member 9, mitochondrial [Source:RefSeq peptide;Acc:NP_861433]
ENSRNOG00000014215	RIBOonly	Klf9	Krueppel-like factor 9 [Source:RefSeq peptide;Acc:NP_476559]
ENSRNOG00000014251	RNA+RIBO	Capn5	calpain-5 [Source:RefSeq peptide;Acc:NP_604456]
ENSRNOG00000014268	RIBOonly	Abca2	ATP-binding cassette sub-family A member 2 [Source:RefSeq peptide;Acc:NP_077372]
ENSRNOG00000014272	RIBOonly	Rpl35	60S ribosomal protein L35 [Source:UniProtKB/Swiss-Prot;Acc:P17078]
ENSRNOG00000014357	RNA+RIBO	Gja4	Gap junction alpha-4 protein [Source:UniProtKB/Swiss-Prot;Acc:Q03190]
ENSRNOG00000014365	RIBOonly	Gne	Bifunctional UDP-N-acetylglucosamine 2-epimerase/N-acetylmannosamine kinase UDP-N-acetylglucosamine 2-epimerase N-acetylmannosamine kinase [Source:UniProtKB/Swiss-Prot;Acc:O35826]
ENSRNOG00000014453	RNA+RIBO	Anxa5	annexin A5 [Source:RefSeq peptide;Acc:NP_037264]
ENSRNOG00000014481	RNA+RIBO	Adtrp	Androgen-dependent TFPI-regulating protein [Source:UniProtKB/Swiss-Prot;Acc:Q5M828]
ENSRNOG00000014530	RIBOonly	Nav2	neuron navigator 2 [Source:RefSeq peptide;Acc:NP_612538]
ENSRNOG00000014555	RIBOonly	Aox4	aldehyde oxidase 4 [Source:MGI Symbol;Acc:MGI:1919122]
ENSRNOG00000014599	RIBOonly	Dhx36	probable ATP-dependent RNA helicase DHX36 [Source:RefSeq peptide;Acc:NP_001101148]
ENSRNOG00000014604	RNA+RIBO	Sigmar1	Sigma non-opioid intracellular receptor 1 [Source:UniProtKB/Swiss-Prot;Acc:Q9R0C9]
ENSRNOG00000014665	RIBOonly	Dhdds	dehydrodolichyl diphosphate synthase [Source:RefSeq peptide;Acc:NP_001011978]
ENSRNOG00000014675	RIBOonly	Pi4k2a	Phosphatidylinositol 4-kinase type 2-alpha [Source:UniProtKB/Swiss-Prot;Acc:Q99M64]
ENSRNOG00000014801	RIBOonly	Exog	nuclease EXOG, mitochondrial [Source:RefSeq peptide;Acc:NP_001100336]
ENSRNOG00000014844	RNA+RIBO	Kif21a	Uncharacterized protein [Source:UniProtKB/TrEMBL;Acc:D4ADI4]
ENSRNOG00000014846	RIBOonly
ENSRNOG00000014918	RNA+RIBO	Klrg1	Killer cell lectin-like receptor subfamily G member 1 [Source:UniProtKB/Swiss-Prot;Acc:Q64335]
ENSRNOG00000014976	RNA+RIBO	Acsm2a	Acyl-coenzyme A synthetase ACSM2, mitochondrial [Source:UniProtKB/Swiss-Prot;Acc:O70490]
ENSRNOG00000015003	RIBOonly	Pex11a	Peroxisomal membrane protein 11A [Source:UniProtKB/Swiss-Prot;Acc:O70597]
ENSRNOG00000015030	RIBOonly	Tjp2	tight junction protein ZO-2 [Source:RefSeq peptide;Acc:NP_446225]
ENSRNOG00000015035	RNA+RIBO	Myo7b	myosin-VIIb [Source:RefSeq peptide;Acc:NP_001178870]
ENSRNOG00000015113	RNA+RIBO	Mocos	molybdenum cofactor sulfurase [Source:RefSeq peptide;Acc:NP_001101895]
ENSRNOG00000015148	RNAonly	Erc2	ERC protein 2 [Source:UniProtKB/Swiss-Prot;Acc:Q8K3M6]
ENSRNOG00000015162	RIBOonly	Lonp2	Lon protease homolog 2, peroxisomal [Source:UniProtKB/Swiss-Prot;Acc:Q3MIB4]
ENSRNOG00000015260	RNAonly	Lpar3	Lysophosphatidic acid receptor 3 [Source:UniProtKB/Swiss-Prot;Acc:Q8K5E0]
ENSRNOG00000015317	RNA+RIBO	Cesl1	liver carboxylesterase B-1 precursor [Source:RefSeq peptide;Acc:NP_001019536]
ENSRNOG00000015354	RNA+RIBO	Aox1	aldehyde oxidase [Source:RefSeq peptide;Acc:NP_062236]
ENSRNOG00000015392	RIBOonly	Pole3	DNA polymerase epsilon subunit 3 [Source:UniProtKB/Swiss-Prot;Acc:Q642A5]
ENSRNOG00000015411	RNA+RIBO	Apobec1	C->U-editing enzyme APOBEC-1 [Source:UniProtKB/Swiss-Prot;Acc:P38483]
ENSRNOG00000015519	RIBOonly	Ces1d	carboxylesterase 1D precursor [Source:RefSeq peptide;Acc:NP_579829]
ENSRNOG00000015533	RNA+RIBO
ENSRNOG00000015538	RIBOonly	Abcd2	ATP-binding cassette sub-family D member 2 [Source:RefSeq peptide;Acc:NP_203503]
ENSRNOG00000015551	RNA+RIBO	Fuca2	Plasma alpha-L-fucosidase [Source:UniProtKB/Swiss-Prot;Acc:Q6AYS4]
ENSRNOG00000015603	RIBOonly	Prkce	protein kinase C epsilon type [Source:RefSeq peptide;Acc:NP_058867]
ENSRNOG00000015627	RIBOonly	Slc35a3	UDP-N-acetylglucosamine transporter [Source:UniProtKB/Swiss-Prot;Acc:Q6AXR5]
ENSRNOG00000015727	RNA+RIBO	Loxl4	lysyl oxidase homolog 4 precursor [Source:RefSeq peptide;Acc:NP_001101062]
ENSRNOG00000015797	RIBOonly	Neurl2	neuralized-like protein 2 [Source:RefSeq peptide;Acc:NP_001101272]
ENSRNOG00000015812	RIBOonly	Tm4sf1	transmembrane 4 L6 family member 1 [Source:RefSeq peptide;Acc:NP_001099904]
ENSRNOG00000015945	RIBOonly	Cd3g	T-cell surface glycoprotein CD3 gamma chain precursor [Source:RefSeq peptide;Acc:NP_001071114]
ENSRNOG00000015949	RIBOonly	Aqp9	Aquaporin-9 [Source:UniProtKB/Swiss-Prot;Acc:P56627]
ENSRNOG00000016033	RNA+RIBO	Endog	endonuclease G, mitochondrial precursor [Source:RefSeq peptide;Acc:NP_001030110]
ENSRNOG00000016038	RIBOonly	Mgmt	Methylated-DNA--protein-cysteine methyltransferase [Source:UniProtKB/Swiss-Prot;Acc:P24528]
ENSRNOG00000016069	RIBOonly	Cd3e	T-cell surface glycoprotein CD3 epsilon chain precursor [Source:RefSeq peptide;Acc:NP_001101610]
ENSRNOG00000016109	RNA+RIBO	Neurl4	neuralized-like protein 4 [Source:RefSeq peptide;Acc:NP_001100483]
ENSRNOG00000016123	RNA+RIBO	Rnf144b	E3 ubiquitin-protein ligase RNF144B [Source:RefSeq peptide;Acc:NP_001102351]
ENSRNOG00000016187	RIBOonly	Tmem67	Meckelin [Source:RefSeq peptide;Acc:NP_001101386]
ENSRNOG00000016219	RIBOonly	Vnn1	pantetheinase precursor [Source:RefSeq peptide;Acc:NP_001020794]
ENSRNOG00000016222	RNAonly	Ppp1r3g
ENSRNOG00000016343	RNA+RIBO	Dkk3	dickkopf-related protein 3 precursor [Source:RefSeq peptide;Acc:NP_612528]
ENSRNOG00000016348	RNA+RIBO	Tat	Tyrosine aminotransferase [Source:UniProtKB/Swiss-Prot;Acc:P04694]
ENSRNOG00000016374	RNA+RIBO	Fgfr2	fibroblast growth factor receptor 2 isoform a [Source:RefSeq peptide;Acc:NP_036844]
ENSRNOG00000016448	RIBOonly	Eef2k	Eukaryotic elongation factor 2 kinase [Source:UniProtKB/Swiss-Prot;Acc:P70531]
ENSRNOG00000016469	RNA+RIBO	Fxyd2	Sodium/potassium-transporting ATPase subunit gamma [Source:UniProtKB/Swiss-Prot;Acc:Q04679]
ENSRNOG00000016484	RNA+RIBO	Gstk1	Glutathione S-transferase kappa 1 [Source:UniProtKB/Swiss-Prot;Acc:P24473]
ENSRNOG00000016516	RNA+RIBO	Mbp	Myelin basic protein S [Source:UniProtKB/Swiss-Prot;Acc:P02688]
ENSRNOG00000016528	RIBOonly	RGD1565310	uncharacterized protein LOC362697 [Source:RefSeq peptide;Acc:NP_001258234]
ENSRNOG00000016576	RNA+RIBO	Lrrc16a	leucine-rich repeat-containing protein 16A [Source:RefSeq peptide;Acc:NP_001178621]
ENSRNOG00000016580	RIBOonly	Rps23	40S ribosomal protein S23 [Source:UniProtKB/Swiss-Prot;Acc:P62268]
ENSRNOG00000016612	RNA+RIBO	Trim36	tripartite motif-containing 36 [Source:RefSeq peptide;Acc:NP_001099617]
ENSRNOG00000016818	RNAonly	Fgfr3	fibroblast growth factor receptor 3 precursor [Source:RefSeq peptide;Acc:NP_445881]
ENSRNOG00000016833	RIBOonly	Ide	Insulin-degrading enzyme [Source:UniProtKB/Swiss-Prot;Acc:P35559]
ENSRNOG00000016853	RNAonly		Protein Dsg1b [Source:UniProtKB/TrEMBL;Acc:D3ZM39]
ENSRNOG00000016885	RIBOonly	Klf6	Kruppel-like factor 6 [Source:MGI Symbol;Acc:MGI:1346318]
ENSRNOG00000016912	RIBOonly	Btf3	transcription factor BTF3 [Source:RefSeq peptide;Acc:NP_001008310]
ENSRNOG00000016957	RIBOonly	Igfbp2	Insulin-like growth factor-binding protein 2 [Source:UniProtKB/Swiss-Prot;Acc:P12843]
ENSRNOG00000017036	RIBOonly	Sec11c	signal peptidase complex catalytic subunit SEC11C [Source:RefSeq peptide;Acc:NP_705892]
ENSRNOG00000017063	RIBOonly	Fcn1	ficolin-1 precursor [Source:RefSeq peptide;Acc:NP_112638]
ENSRNOG00000017084	RIBOonly	Hsd11b2	Corticosteroid 11-beta-dehydrogenase isozyme 2 [Source:UniProtKB/Swiss-Prot;Acc:P50233]
ENSRNOG00000017108	RNA+RIBO	Syngr1	Synaptogyrin-1 [Source:UniProtKB/Swiss-Prot;Acc:Q62876]
ENSRNOG00000017188	RIBOonly	Cyp27a1	Sterol 26-hydroxylase, mitochondrial [Source:UniProtKB/Swiss-Prot;Acc:P17178]
ENSRNOG00000017212	RIBOonly	Spsb1	SPRY domain-containing SOCS box protein 1 [Source:RefSeq peptide;Acc:NP_001101464]
ENSRNOG00000017233	RIBOonly	Mmachc	methylmalonic aciduria (cobalamin deficiency) cblC type, with homocystinuria [Source:RefSeq peptide;Acc:NP_001101432]
ENSRNOG00000017311	RIBOonly	Me3	NADP-dependent malic enzyme, mitochondrial [Source:RefSeq peptide;Acc:NP_001101961]
ENSRNOG00000017325	RNA+RIBO	Cldn7	Claudin-7 [Source:UniProtKB/Swiss-Prot;Acc:Q9Z1L1]
ENSRNOG00000017484	RIBOonly	Gja5	Gap junction alpha-5 protein [Source:UniProtKB/Swiss-Prot;Acc:P28234]
ENSRNOG00000017577	RNA+RIBO	Bphl	valacyclovir hydrolase precursor [Source:RefSeq peptide;Acc:NP_001032283]
ENSRNOG00000017604	RIBOonly	Fam65a	Protein FAM65A [Source:UniProtKB/Swiss-Prot;Acc:Q4FZU8]
ENSRNOG00000017631	RIBOonly	Cyp20a1	cytochrome P450 20A1 [Source:RefSeq peptide;Acc:NP_955433]
ENSRNOG00000017669	RNA+RIBO	Chd1l	chromodomain helicase DNA binding protein 1-like [Source:MGI Symbol;Acc:MGI:1915308]
ENSRNOG00000017676	RIBOonly	Plvap	Plasmalemma vesicle-associated protein [Source:UniProtKB/Swiss-Prot;Acc:Q9WV78]
ENSRNOG00000017766	RNA+RIBO	Car12	carbonic anhydrase 12 precursor [Source:RefSeq peptide;Acc:NP_001074225]
ENSRNOG00000017775	RIBOonly	Slc5a1	Sodium/glucose cotransporter 1 [Source:UniProtKB/Swiss-Prot;Acc:P53790]
ENSRNOG00000017783	RIBOonly	Sfrp1	Uncharacterized protein [Source:UniProtKB/TrEMBL;Acc:F1LLX7]
ENSRNOG00000017788	RNA+RIBO	Katnal2	Protein Katnal2 [Source:UniProtKB/TrEMBL;Acc:F1M5A4]
ENSRNOG00000017821	RNA+RIBO	Agxt2	Alanine--glyoxylate aminotransferase 2, mitochondrial [Source:UniProtKB/Swiss-Prot;Acc:Q64565]
ENSRNOG00000017878	RNA+RIBO	Aldh1a7	aldehyde dehydrogenase family 1, subfamily A7 [Source:MGI Symbol;Acc:MGI:1347050]
ENSRNOG00000017939	RNA+RIBO	Chn1	N-chimaerin [Source:UniProtKB/Swiss-Prot;Acc:P30337]
ENSRNOG00000017962	RIBOonly	Serpinb6	serpin B6 [Source:RefSeq peptide;Acc:NP_954516]
ENSRNOG00000017981	RNAonly	Mcm10	Minichromosome maintenance deficient 10 (S. cerevisiae) (Predicted); Protein Mcm10 [Source:UniProtKB/TrEMBL;Acc:D3Z8C4]
ENSRNOG00000018046	RIBOonly	Lgals8	galectin-8 [Source:RefSeq peptide;Acc:NP_446314]
ENSRNOG00000018051	RNA+RIBO	Farp2	FERM, RhoGEF and pleckstrin domain-containing protein 2 [Source:RefSeq peptide;Acc:NP_001101703]
ENSRNOG00000018053	RNA+RIBO	Fech	ferrochelatase, mitochondrial [Source:RefSeq peptide;Acc:NP_001101904]
ENSRNOG00000018059	RIBOonly	Ihh	indian hedgehog homolog precursor [Source:RefSeq peptide;Acc:NP_445836]
ENSRNOG00000018233	RIBOonly	Gas6	Growth arrest-specific protein 6 [Source:UniProtKB/Swiss-Prot;Acc:Q63772]
ENSRNOG00000018237	RIBOonly	Gstp1	Glutathione S-transferase P [Source:UniProtKB/Swiss-Prot;Acc:P04906]
ENSRNOG00000018390	RIBOonly	Pld3	Phospholipase D3 [Source:UniProtKB/Swiss-Prot;Acc:Q5FVH2]
ENSRNOG00000018400	RNA+RIBO	Golm1	golgi membrane protein 1 [Source:MGI Symbol;Acc:MGI:1917329]
ENSRNOG00000018405	RNAonly	Apoc4	Apolipoprotein C-IV [Source:UniProtKB/Swiss-Prot;Acc:P55797]
ENSRNOG00000018517	RIBOonly	Trim21	52 kDa Ro protein [Source:RefSeq peptide;Acc:NP_001076041]
ENSRNOG00000018552	RIBOonly	Slc25a38	solute carrier family 25 member 38 [Source:RefSeq peptide;Acc:NP_001025203]
ENSRNOG00000018566	RIBOonly	Ctsl1	Cathepsin L1 Procathepsin L Cathepsin L1 heavy chain Cathepsin L1 light chain [Source:UniProtKB/Swiss-Prot;Acc:P07154]
ENSRNOG00000018648	RNAonly	Mppe1	Metallophosphoesterase 1 [Source:UniProtKB/Swiss-Prot;Acc:B1WC86]
ENSRNOG00000018657	RNA+RIBO	Scrn3	secernin-3 [Source:RefSeq peptide;Acc:NP_001013180]
ENSRNOG00000018662	RNA+RIBO	Amacr	alpha-methylacyl-CoA racemase [Source:RefSeq peptide;Acc:NP_036948]
ENSRNOG00000018748	RNA+RIBO	Slc16a11	solute carrier family 16, member 11 [Source:RefSeq peptide;Acc:NP_001099267]
ENSRNOG00000018765	RIBOonly	Pold4	DNA polymerase delta subunit 4 [Source:RefSeq peptide;Acc:NP_001013213]
ENSRNOG00000018768	RIBOonly	Rps8	40S ribosomal protein S8 [Source:UniProtKB/Swiss-Prot;Acc:P62243]
ENSRNOG00000018774	RIBOonly	Rps14	40S ribosomal protein S14 [Source:RefSeq peptide;Acc:NP_073163]
ENSRNOG00000018778	RIBOonly	Cadm1	cell adhesion molecule 1 precursor [Source:RefSeq peptide;Acc:NP_001012201]
ENSRNOG00000018865	RNA+RIBO	Adamts12	A disintegrin and metalloproteinase with thrombospondin motifs 12 precursor [Source:RefSeq peptide;Acc:NP_001099890]
ENSRNOG00000018901	RIBOonly	Rab14	ras-related protein Rab-14 [Source:RefSeq peptide;Acc:NP_446041]
ENSRNOG00000019018	RNA+RIBO	Plat	Tissue-type plasminogen activator Tissue-type plasminogen activator chain A Tissue-type plasminogen activator chain B [Source:UniProtKB/Swiss-Prot;Acc:P19637]
ENSRNOG00000019139	RIBOonly	Ctnnb1	Catenin beta-1 [Source:UniProtKB/Swiss-Prot;Acc:Q9WU82]
ENSRNOG00000019208	RNA+RIBO	P2rx5	P2X purinoceptor 5 [Source:RefSeq peptide;Acc:NP_542958]
ENSRNOG00000019297	RNA+RIBO	Homer2	Homer protein homolog 2 [Source:UniProtKB/Swiss-Prot;Acc:O88801]
ENSRNOG00000019330	RNA+RIBO	Procr	Endothelial protein C receptor [Source:UniProtKB/Swiss-Prot;Acc:Q4V8I1]
ENSRNOG00000019412	RIBOonly	Rhbg	Ammonium transporter Rh type B [Source:UniProtKB/Swiss-Prot;Acc:Q68FT6]
ENSRNOG00000019444	RIBOonly	Amfr	autocrine motility factor receptor [Source:MGI Symbol;Acc:MGI:1345634]
ENSRNOG00000019475	RIBOonly	Sh3bp5	SH3 domain-binding protein 5 [Source:UniProtKB/Swiss-Prot;Acc:Q91Y80]
ENSRNOG00000019481	RNAonly	Cyp8b1	7-alpha-hydroxycholest-4-en-3-one 12-alpha-hydroxylase precursor [Source:RefSeq peptide;Acc:NP_112520]
ENSRNOG00000019542	RNA+RIBO	MGC108823	uncharacterized protein LOC307414 [Source:RefSeq peptide;Acc:NP_001012353]
ENSRNOG00000019560	RIBOonly	Pde2a	cGMP-dependent 3',5'-cyclic phosphodiesterase isoform PDE2A3 [Source:RefSeq peptide;Acc:NP_001137319]
ENSRNOG00000019574	RNA+RIBO	Cuedc2	CUE domain-containing protein 2 [Source:UniProtKB/Swiss-Prot;Acc:A1L131]
ENSRNOG00000019626	RIBOonly	Slc27a5	Bile acyl-CoA synthetase [Source:UniProtKB/Swiss-Prot;Acc:Q9ES38]
ENSRNOG00000019651	RNAonly	Slc12a4	Solute carrier family 12 member 4 [Source:UniProtKB/Swiss-Prot;Acc:Q63632]
ENSRNOG00000019656	RNA+RIBO	Btd	Biotinidase [Source:UniProtKB/Swiss-Prot;Acc:Q5FVF9]
ENSRNOG00000019680	RNA+RIBO	Mst1	hepatocyte growth factor-like protein precursor [Source:RefSeq peptide;Acc:NP_077328]
ENSRNOG00000019687	RNA+RIBO	Art2	T-cell ecto-ADP-ribosyltransferase 2 [Source:UniProtKB/Swiss-Prot;Acc:P20974]
ENSRNOG00000019752	RNA+RIBO	Slc29a1	Equilibrative nucleoside transporter 1 [Source:UniProtKB/Swiss-Prot;Acc:O54698]
ENSRNOG00000019768	RIBOonly	Ncoa4	nuclear receptor coactivator 4 [Source:RefSeq peptide;Acc:NP_001029179]
ENSRNOG00000019940	RIBOonly	Ssr2	translocon-associated protein subunit beta precursor [Source:RefSeq peptide;Acc:NP_001099912]
ENSRNOG00000019962	RIBOonly	Sars2	seryl-tRNA synthetase, mitochondrial [Source:RefSeq peptide;Acc:NP_001099710]
ENSRNOG00000020006	RNA+RIBO	Wdr90	WD repeat domain 90 [Source:MGI Symbol;Acc:MGI:1921267]
ENSRNOG00000020027	RIBOonly	Arhgef2	Rho guanine nucleotide exchange factor 2 [Source:UniProtKB/Swiss-Prot;Acc:Q5FVC2]
ENSRNOG00000020035	RNA+RIBO	Cyp17a1	Steroid 17-alpha-hydroxylase/17,20 lyase [Source:UniProtKB/Swiss-Prot;Acc:P11715]
ENSRNOG00000020165	RIBOonly	Ahsp	alpha-hemoglobin-stabilizing protein [Source:RefSeq peptide;Acc:NP_001099769]
ENSRNOG00000020182	RIBOonly	Mvp	Major vault protein [Source:UniProtKB/Swiss-Prot;Acc:Q62667]
ENSRNOG00000020272	RNA+RIBO	5330417C22Rik	RIKEN cDNA 5330417C22 gene [Source:MGI Symbol;Acc:MGI:1923930]
ENSRNOG00000020361	RIBOonly	Ip6k2	Inositol hexakisphosphate kinase 2 [Source:UniProtKB/Swiss-Prot;Acc:Q9R0U1]
ENSRNOG00000020373	RIBOonly	Dap3	death associated protein 3 [Source:RefSeq peptide;Acc:NP_001011950]
ENSRNOG00000020385	RIBOonly	Fads3	Fatty acid desaturase 3 [Source:UniProtKB/Swiss-Prot;Acc:Q8K1P9]
ENSRNOG00000020440	RNA+RIBO	Fads2	Fatty acid desaturase 2 [Source:UniProtKB/Swiss-Prot;Acc:Q9Z122]
ENSRNOG00000020456	RIBOonly	Nucb2	nucleobindin-2 precursor [Source:RefSeq peptide;Acc:NP_067695]
ENSRNOG00000020468	RIBOonly	Stard4	stAR-related lipid transfer protein 4 [Source:RefSeq peptide;Acc:NP_001099629]
ENSRNOG00000020503	RNA+RIBO	Cbln3	cerebellin-3 precursor [Source:RefSeq peptide;Acc:NP_001102800]
ENSRNOG00000020546	RIBOonly	Lipe	hormone-sensitive lipase [Source:RefSeq peptide;Acc:NP_036991]
ENSRNOG00000020580	RNAonly	A230050P20Rik	RIKEN cDNA A230050P20 gene [Source:MGI Symbol;Acc:MGI:2441788]
ENSRNOG00000020633	RNA+RIBO	MCPT1	Mast cell protease 1 [Source:UniProtKB/Swiss-Prot;Acc:P09650]
ENSRNOG00000020642	RNA+RIBO	Flad1	FAD synthase [Source:RefSeq peptide;Acc:NP_001103608]
ENSRNOG00000020659	RNA+RIBO	Mrpl4	39S ribosomal protein L4, mitochondrial [Source:RefSeq peptide;Acc:NP_001102224]
ENSRNOG00000020667	RIBOonly	Shisa5	Protein shisa-5 [Source:UniProtKB/Swiss-Prot;Acc:Q5XIH2]
ENSRNOG00000020702	RNA+RIBO	Cybasc3	Cytochrome b ascorbate-dependent protein 3 [Source:UniProtKB/Swiss-Prot;Acc:Q5U2W7]
ENSRNOG00000020723	RIBOonly	Pten	phosphatidylinositol-3,4,5-trisphosphate 3-phosphatase and dual-specificity protein phosphatase PTEN [Source:RefSeq peptide;Acc:NP_113794]
ENSRNOG00000020805	RNA+RIBO	Sost	Sclerostin [Source:UniProtKB/Swiss-Prot;Acc:Q99P67]
ENSRNOG00000020928	RIBOonly	Cyp2a1	Cytochrome P450 2A1 [Source:UniProtKB/Swiss-Prot;Acc:P11711]
ENSRNOG00000020980	RIBOonly
ENSRNOG00000020990	RNA+RIBO	Fgf21	fibroblast growth factor 21 precursor [Source:RefSeq peptide;Acc:NP_570108]
ENSRNOG00000021032	RIBOonly	Sphk2	sphingosine kinase 2 [Source:RefSeq peptide;Acc:NP_001012066]
ENSRNOG00000021237	RIBOonly	RGD1565616	uncharacterized protein LOC499891 [Source:RefSeq peptide;Acc:NP_001102676]
ENSRNOG00000021259	RNA+RIBO	Prnp	Major prion protein [Source:UniProtKB/Swiss-Prot;Acc:P13852]
ENSRNOG00000021267	RIBOonly	Gpcpd1	glycerophosphocholine phosphodiesterase GPCPD1 [Source:RefSeq peptide;Acc:NP_942074]
ENSRNOG00000021318	RIBOonly	Epas1	endothelial PAS domain-containing protein 1 [Source:RefSeq peptide;Acc:NP_075578]
ENSRNOG00000021345	RIBOonly	Timd2	T-cell immunoglobulin and mucin domain-containing protein 2 [Source:UniProtKB/Swiss-Prot;Acc:Q5FVR0]
ENSRNOG00000021474	RNA+RIBO	Siglec5	sialic acid-binding Ig-like lectin 5 precursor [Source:RefSeq peptide;Acc:NP_001099719]
ENSRNOG00000021575	RNA+RIBO	Cfhr3	complement factor H-related 3 [Source:MGI Symbol;Acc:MGI:3647418]
ENSRNOG00000021674	RNA+RIBO	Ifitm7	Protein Ifitm7 [Source:UniProtKB/TrEMBL;Acc:D3ZY98]
ENSRNOG00000021725	RIBOonly	Mlec	Malectin [Source:UniProtKB/Swiss-Prot;Acc:Q5FVQ4]
ENSRNOG00000021887	RIBOonly	Cyb561d2	Cytochrome b561 domain-containing protein 2 [Source:UniProtKB/Swiss-Prot;Acc:Q641Y1]
ENSRNOG00000022032	RNAonly
ENSRNOG00000022071	RNA+RIBO	Itga2b	Protein Itga2b [Source:UniProtKB/TrEMBL;Acc:D3ZAC0]
ENSRNOG00000022312	RNA+RIBO	Lrsam1	E3 ubiquitin-protein ligase LRSAM1 [Source:RefSeq peptide;Acc:NP_001101303]
ENSRNOG00000022505	RNAonly	Slc17a4	solute carrier family 17 (sodium phosphate), member 4 [Source:RefSeq peptide;Acc:NP_001258143]
ENSRNOG00000022581	RNA+RIBO	Atp10a	probable phospholipid-transporting ATPase VA [Source:RefSeq peptide;Acc:NP_001135407]
ENSRNOG00000022760	RNAonly	RGD1304929	Protein RGD1304929 [Source:UniProtKB/TrEMBL;Acc:D4A680]
ENSRNOG00000022967	RIBOonly	Slc35d1	solute carrier family 35 (UDP-glucuronic acid/UDP-N-acetylgalactosamine dual transporter), member D1 [Source:RefSeq peptide;Acc:NP_001100138]
ENSRNOG00000023007	RIBOonly	Col6a6
ENSRNOG00000023109	RNA+RIBO	Icoslg
ENSRNOG00000023226	RNA+RIBO	S100a10	Protein S100-A10 [Source:UniProtKB/Swiss-Prot;Acc:P05943]
ENSRNOG00000023303	RIBOonly	Dpep2	Dipeptidase 2 [Source:UniProtKB/Swiss-Prot;Acc:Q5M872]
ENSRNOG00000023317	RIBOonly	Glt25d1	procollagen galactosyltransferase 1 precursor [Source:RefSeq peptide;Acc:NP_001099537]
ENSRNOG00000023370	RIBOonly	Bst2	Bone marrow stromal antigen 2 [Source:UniProtKB/Swiss-Prot;Acc:Q811A2]
ENSRNOG00000023494	RNA+RIBO	Tti2	TELO2-interacting protein 2 [Source:UniProtKB/Swiss-Prot;Acc:Q66H56]
ENSRNOG00000023546	RIBOonly	Hspb1	heat shock protein beta-1 [Source:RefSeq peptide;Acc:NP_114176]
ENSRNOG00000023651	RNAonly		Protein RGD1562101 [Source:UniProtKB/TrEMBL;Acc:F1LTQ4]
ENSRNOG00000023781	RIBOonly	Plec	plectin isoform 1b [Source:RefSeq peptide;Acc:NP_001157776]
ENSRNOG00000023803	RIBOonly	Cmya5
ENSRNOG00000024073	RNAonly	Syce1	Synaptonemal complex central element protein 1 [Source:UniProtKB/Swiss-Prot;Acc:Q5XHZ2]
ENSRNOG00000024221	RNA+RIBO	Mettl24	Methyltransferase-like protein 24 [Source:UniProtKB/Swiss-Prot;Acc:Q5BK01]
ENSRNOG00000024374	RNA+RIBO	Sorl1	sortilin-related receptor precursor [Source:RefSeq peptide;Acc:NP_445971]
ENSRNOG00000024384	RIBOonly	Cpn2	carboxypeptidase N subunit 2 precursor [Source:RefSeq peptide;Acc:NP_001100555]
ENSRNOG00000024632	RIBOonly	Atf6	cyclic AMP-dependent transcription factor ATF-6 alpha [Source:RefSeq peptide;Acc:NP_001100666]
ENSRNOG00000024705	RNA+RIBO	Rarres2	retinoic acid receptor responder protein 2 precursor [Source:RefSeq peptide;Acc:NP_001013445]
ENSRNOG00000024809	RIBOonly	Ntmt1	N-terminal Xaa-Pro-Lys N-methyltransferase 1 [Source:UniProtKB/Swiss-Prot;Acc:Q5BJX0]
ENSRNOG00000025079	RNA+RIBO	Fam126b	uncharacterized protein LOC316415 [Source:RefSeq peptide;Acc:NP_001020881]
ENSRNOG00000025149	RNA+RIBO	Pkhd1	polycystic kidney and hepatic disease 1 [Source:MGI Symbol;Acc:MGI:2155808]
ENSRNOG00000025151	RNA+RIBO	Ildr2	Protein Ildr2 [Source:UniProtKB/TrEMBL;Acc:F1M2C7]
ENSRNOG00000025523	RNA+RIBO	RGD1564887	Protein RGD1564887; RCG57700, isoform CRA_a [Source:UniProtKB/TrEMBL;Acc:D3ZZE3]
ENSRNOG00000025601	RNA+RIBO	Topaz1	Testis- and ovary-specific PAZ domain-containing protein 1 [Source:UniProtKB/Swiss-Prot;Acc:D3ZUC6]
ENSRNOG00000025689	RIBOonly	Abhd1	Abhydrolase domain-containing protein 1 [Source:UniProtKB/Swiss-Prot;Acc:Q5RK23]
ENSRNOG00000025811	RIBOonly	Cfp	properdin precursor [Source:RefSeq peptide;Acc:NP_001100227]
ENSRNOG00000025946	RNA+RIBO	Igf2bp2	insulin-like growth factor 2 mRNA-binding protein 2 isoform 2 [Source:RefSeq peptide;Acc:NP_001257528]
ENSRNOG00000026171	RNAonly	Bbs4	Bardet-Biedl syndrome 4 [Source:RefSeq peptide;Acc:NP_001100296]
ENSRNOG00000026286	RNA+RIBO	Nhlrc1	E3 ubiquitin-protein ligase NHLRC1 [Source:UniProtKB/Swiss-Prot;Acc:Q6IMG5]
ENSRNOG00000026511	RIBOonly	Clec2g	C-type lectin domain family 2 member D11 [Source:UniProtKB/Swiss-Prot;Acc:Q0H8B9]
ENSRNOG00000026605	RIBOonly	Ifi27l2b	interferon alpha-inducible protein 27-like protein 2B [Source:RefSeq peptide;Acc:NP_996728]
ENSRNOG00000026982	RNA+RIBO	1190007I07Rik	RIKEN cDNA 1190007I07 gene [Source:MGI Symbol;Acc:MGI:3698433]
ENSRNOG00000027139	RNA+RIBO	Krt20	keratin 20 [Source:MGI Symbol;Acc:MGI:1914059]
ENSRNOG00000027357	RIBOonly	Sox17	transcription factor SOX-17 [Source:RefSeq peptide;Acc:NP_001101372]
ENSRNOG00000027513	RNA+RIBO	Rtel1	Regulator of telomere elongation helicase 1 [Source:UniProtKB/Swiss-Prot;Acc:Q5RJZ1]
ENSRNOG00000027694	RNAonly	RPS7	40S ribosomal protein S7 [Source:UniProtKB/Swiss-Prot;Acc:P62083]
ENSRNOG00000027799	RNA+RIBO	Tmie	transmembrane inner ear expressed protein [Source:RefSeq peptide;Acc:NP_001102769]
ENSRNOG00000027938	RIBOonly	RGD1562037
ENSRNOG00000028063	RIBOonly	Tmem38b	Trimeric intracellular cation channel type B [Source:UniProtKB/Swiss-Prot;Acc:Q68FV1]
ENSRNOG00000028096	RNA+RIBO	Marveld1	MARVEL (membrane-associating) domain containing 1 [Source:MGI Symbol;Acc:MGI:2147570]
ENSRNOG00000028350	RIBOonly	Arse	arylsulfatase E precursor [Source:RefSeq peptide;Acc:NP_001041350]
ENSRNOG00000028461	RNA+RIBO	Gnl3	Guanine nucleotide-binding protein-like 3 [Source:UniProtKB/Swiss-Prot;Acc:Q811S9]
ENSRNOG00000028505	RIBOonly	Rps18	40S ribosomal protein S18 [Source:UniProtKB/Swiss-Prot;Acc:P62271]
ENSRNOG00000028589	RNA+RIBO	Gria2	glutamate receptor 2 isoform 1 precursor [Source:RefSeq peptide;Acc:NP_058957]
ENSRNOG00000028652	RNAonly	RGD1308644	Uncharacterized protein KIAA1383 homolog [Source:UniProtKB/Swiss-Prot;Acc:D3ZAP3]
ENSRNOG00000028730	RIBOonly	Lcn12	epididymal-specific lipocalin-12 [Source:RefSeq peptide;Acc:NP_001121610]
ENSRNOG00000028746	RNA+RIBO	Gsto1	glutathione S-transferase omega-1 [Source:RefSeq peptide;Acc:NP_001007603]
ENSRNOG00000028756	RIBOonly	Ubc	polyubiquitin-C precursor [Source:RefSeq peptide;Acc:NP_059010]
ENSRNOG00000028879	RNA+RIBO	Slc4a8	electroneutral sodium bicarbonate exchanger 1 isoform 1 [Source:RefSeq peptide;Acc:NP_955791]
ENSRNOG00000028907	RNAonly	Ugt2b7	UDP-glucuronosyltransferase 2B7 precursor [Source:RefSeq peptide;Acc:NP_775445]
ENSRNOG00000029007	RNAonly	Ugt2b10	UDP-glucuronosyltransferase 2B10 precursor [Source:RefSeq peptide;Acc:NP_001178605]
ENSRNOG00000029128	RNA+RIBO	Cyp2d5	cytochrome P450 2D10 [Source:RefSeq peptide;Acc:NP_775426]
ENSRNOG00000029242	RIBOonly	Plekho2
ENSRNOG00000029286	RNA+RIBO	Hbe1	hemoglobin, epsilon 1 [Source:RefSeq peptide;Acc:NP_001008890]
ENSRNOG00000029333	RNA+RIBO	Echdc2	enoyl-CoA hydratase domain-containing protein 2, mitochondrial [Source:RefSeq peptide;Acc:NP_001100145]
ENSRNOG00000029510	RIBOonly	Plxnb1	Uncharacterized protein [Source:UniProtKB/TrEMBL;Acc:D3ZDX5]
ENSRNOG00000029535	RIBOonly	Nrbp2	nuclear receptor-binding protein 2 [Source:RefSeq peptide;Acc:NP_001128479]
ENSRNOG00000029644	RNA+RIBO	CLEC2L	C-type lectin domain family 2 member L [Source:UniProtKB/Swiss-Prot;Acc:Q0ZCA7]
ENSRNOG00000029668	RIBOonly	1100001G20Rik	RIKEN cDNA 1100001G20 gene [Source:MGI Symbol;Acc:MGI:1913357]
ENSRNOG00000029744	RNA+RIBO	Ces2j	carboxylesterase 2J precursor [Source:RefSeq peptide;Acc:NP_001177309]
ENSRNOG00000029830	RNAonly	Adm2	ADM2 Adrenomedullin-2 Intermedin-short [Source:UniProtKB/Swiss-Prot;Acc:P61312]
ENSRNOG00000029844	RNA+RIBO	Akr1c2	Aldo-keto reductase family 1 member C21 [Source:UniProtKB/Swiss-Prot;Acc:Q6AYQ2]
ENSRNOG00000029881	RNA+RIBO	Cd209b	CD209b antigen [Source:RefSeq peptide;Acc:NP_001163868]
ENSRNOG00000029886	RIBOonly	Hba-a2	Hemoglobin subunit alpha-1/2 [Source:UniProtKB/Swiss-Prot;Acc:P01946]
ENSRNOG00000029890	RIBOonly	Ighg3	Immunoglobulin heavy constant gamma 3 [Source:MGI Symbol;Acc:MGI:2144790]
ENSRNOG00000030019	RIBOonly	Atp1a1	Sodium/potassium-transporting ATPase subunit alpha-1 [Source:UniProtKB/Swiss-Prot;Acc:P06685]
ENSRNOG00000030127	RIBOonly	Eml2	Echinoderm microtubule-associated protein-like 2 [Source:UniProtKB/Swiss-Prot;Acc:Q6P6T4]
ENSRNOG00000030170	RNA+RIBO	Krt10	Keratin, type I cytoskeletal 10 [Source:UniProtKB/Swiss-Prot;Acc:Q6IFW6]
ENSRNOG00000030245	RIBOonly	RGD1310348	uncharacterized protein LOC360738 [Source:RefSeq peptide;Acc:NP_001101793]
ENSRNOG00000030387	RIBOonly	Kng1l1	T-kininogen 2 precursor [Source:RefSeq peptide;Acc:NP_001009628]
ENSRNOG00000030506	RNA+RIBO		Ig lambda-2 chain C region [Source:UniProtKB/Swiss-Prot;Acc:P20767]
ENSRNOG00000030712	RNA+RIBO	RT1-A2	RT1 class Ia, locus A2 precursor [Source:RefSeq peptide;Acc:NP_001008829]
ENSRNOG00000031022	RIBOonly	Rpl36al	60S ribosomal protein L36a [Source:UniProtKB/Swiss-Prot;Acc:P83883]
ENSRNOG00000031024	RNA+RIBO
ENSRNOG00000031041	RNA+RIBO	Rps4y2	ribosomal protein S4, Y-linked 2 [Source:RefSeq peptide;Acc:NP_001103082]
ENSRNOG00000031090	RNA+RIBO	RT1-CE7	RT1 class I, locus CE7 precursor [Source:RefSeq peptide;Acc:NP_001008845]
ENSRNOG00000031197	RIBOonly	F8	coagulation factor VIII precursor [Source:RefSeq peptide;Acc:NP_899160]
ENSRNOG00000031211	RNA+RIBO	Acsm5	Acyl-coenzyme A synthetase ACSM5, mitochondrial [Source:UniProtKB/Swiss-Prot;Acc:Q6AYT9]
ENSRNOG00000031231	RIBOonly	KNG1L1	T-kininogen 2 T-kininogen 2 heavy chain T-kinin T-kininogen 2 light chain [Source:UniProtKB/Swiss-Prot;Acc:P08932]
ENSRNOG00000031420	RIBOonly	Hyal2	hyaluronidase-2 precursor [Source:RefSeq peptide;Acc:NP_742037]
ENSRNOG00000031607	RIBOonly	RT1-CE3	RT1 class I, locus CE3 precursor [Source:RefSeq peptide;Acc:NP_001008841]
ENSRNOG00000031748	RNA+RIBO	KIFC2	kinesin-like protein KIFC2 precursor [Source:RefSeq peptide;Acc:NP_942047]
ENSRNOG00000032596	RNA+RIBO	RT1-T24-1	RT1 class I, locus T24, gene 1 [Source:RefSeq peptide;Acc:NP_001008858]
ENSRNOG00000032664	RIBOonly	RT1-O1	RT1 class Ib, locus O1 [Source:RefSeq peptide;Acc:NP_001008856]
ENSRNOG00000032720	RNAonly	Rpl10l	Protein Rpl10l [Source:UniProtKB/TrEMBL;Acc:D4A1P2]
ENSRNOG00000032737	RIBOonly	F7	Coagulation factor VII Factor VII light chain Factor VII heavy chain [Source:UniProtKB/Swiss-Prot;Acc:Q8K3U6]
ENSRNOG00000032788	RIBOonly	Dysf	dysferlin [Source:RefSeq peptide;Acc:NP_001101339]
ENSRNOG00000032908	RIBOonly	Acaa1a	3-ketoacyl-CoA thiolase A, peroxisomal [Source:RefSeq peptide;Acc:NP_036621]
ENSRNOG00000032942	RIBOonly	Neu1	sialidase-1 precursor [Source:RefSeq peptide;Acc:NP_113710]
ENSRNOG00000032959	RNA+RIBO	Adh7	alcohol dehydrogenase class 4 mu/sigma chain [Source:RefSeq peptide;Acc:NP_599156]
ENSRNOG00000032978	RIBOonly	Tes	Testin [Source:UniProtKB/Swiss-Prot;Acc:Q2LAP6]
ENSRNOG00000033026	RNA+RIBO	Dclk3	serine/threonine-protein kinase DCLK3 [Source:RefSeq peptide;Acc:NP_001178729]
ENSRNOG00000033508	RIBOonly	Mink1	misshapen-like kinase 1 [Source:RefSeq peptide;Acc:NP_001258065]
ENSRNOG00000033570	RIBOonly	Arhgap8	rho GTPase-activating protein 8 [Source:RefSeq peptide;Acc:NP_001004242]
ENSRNOG00000033608	RIBOonly	Cd276	CD276 antigen [Source:UniProtKB/Swiss-Prot;Acc:Q7TPB4]
ENSRNOG00000033609	RNA+RIBO	Irx1	iroquois homeobox 1 [Source:RefSeq peptide;Acc:NP_001100801]
ENSRNOG00000033619	RNA+RIBO	Apof	Apolipoprotein F [Source:UniProtKB/Swiss-Prot;Acc:Q5M889]
ENSRNOG00000033854	RIBOonly	Adh5	Alcohol dehydrogenase class-3 [Source:UniProtKB/Swiss-Prot;Acc:P12711]
ENSRNOG00000033923	RNA+RIBO	Aox3l1	aldehyde oxidase 3-like 1 [Source:RefSeq peptide;Acc:NP_001008522]
ENSRNOG00000034140	RNA+RIBO	Htra4	Serine protease HTR4 [Source:UniProtKB/Swiss-Prot;Acc:D3ZKF5]
ENSRNOG00000034157	RNA+RIBO	Cyp4f6	Cytochrome P450 4F6 [Source:UniProtKB/Swiss-Prot;Acc:P51871]
ENSRNOG00000034221	RNA+RIBO	RGD1562658	uncharacterized protein LOC498278 [Source:RefSeq peptide;Acc:NP_001102545]
ENSRNOG00000034230	RNA+RIBO	Fcrl1	Protein Fcrl1 [Source:UniProtKB/TrEMBL;Acc:F1M8T7]
ENSRNOG00000036615	RNA+RIBO	RGD1560242	uncharacterized protein LOC499334 [Source:RefSeq peptide;Acc:NP_001102634]
ENSRNOG00000036627	RNA+RIBO	Ms4a6a
ENSRNOG00000036711	RIBOonly	Spn	Leukosialin [Source:UniProtKB/Swiss-Prot;Acc:P13838]
ENSRNOG00000036814	RIBOonly	Atp6v0a1	V-type proton ATPase 116 kDa subunit a isoform 1 [Source:RefSeq peptide;Acc:NP_113792]
ENSRNOG00000036852	RIBOonly	PCBP2	poly(rC)-binding protein 2 [Source:RefSeq peptide;Acc:NP_001013241]
ENSRNOG00000036866	RNA+RIBO	Acer3
ENSRNOG00000036918	RNA+RIBO	Mettl20	Methyltransferase-like protein 20 [Source:UniProtKB/Swiss-Prot;Acc:Q6P7Q0]
ENSRNOG00000036942	RIBOonly	Tnfrsf9	tumor necrosis factor receptor superfamily member 9 precursor [Source:RefSeq peptide;Acc:NP_001020944]
ENSRNOG00000036960	RNA+RIBO	Abcc9	ATP-binding cassette sub-family C member 9 [Source:RefSeq peptide;Acc:NP_037172]
ENSRNOG00000037203	RNA+RIBO	Tgm7	transglutaminase 7 [Source:MGI Symbol;Acc:MGI:2151164]
ENSRNOG00000037206	RNA+RIBO	Ccdc77	coiled-coil domain-containing protein 77 [Source:RefSeq peptide;Acc:NP_001178681]
ENSRNOG00000037374	RNA+RIBO	Ly6al	Protein Ly6al [Source:UniProtKB/TrEMBL;Acc:D3ZPQ1]
ENSRNOG00000037567	RIBOonly	B230118H07Rik	RIKEN cDNA B230118H07 gene [Source:MGI Symbol;Acc:MGI:1915420]
ENSRNOG00000037753	RNA+RIBO	Slc10a2	Ileal sodium/bile acid cotransporter [Source:UniProtKB/Swiss-Prot;Acc:Q62633]
ENSRNOG00000037782	RIBOonly	Gkn3-ps1	Uncharacterized protein [Source:UniProtKB/TrEMBL;Acc:F1M498]
ENSRNOG00000038001	RIBOonly	Slc25a1	Tricarboxylate transport protein, mitochondrial [Source:UniProtKB/Swiss-Prot;Acc:P32089]
ENSRNOG00000038132	RIBOonly	Vsig4	V-set and immunoglobulin domain-containing protein 4 precursor [Source:RefSeq peptide;Acc:NP_001020175]
ENSRNOG00000038248	RIBOonly		Protein RGD1563408 [Source:UniProtKB/TrEMBL;Acc:F1LTN6]
ENSRNOG00000038258	RIBOonly	Upb1	ureidopropionase, beta [Source:MGI Symbol;Acc:MGI:2143535]
ENSRNOG00000038297	RNA+RIBO	Plekhd1	Pleckstrin homology domain-containing family D member 1 [Source:UniProtKB/Swiss-Prot;Acc:B1WBU8]
ENSRNOG00000038331	RNA+RIBO	Akr1c1	aldo-keto reductase family 1, member C1 [Source:RefSeq peptide;Acc:NP_001028869]
ENSRNOG00000038361	RNA+RIBO	RGD1564865	20-alpha-hydroxysteroid dehydrogenase-like [Source:RefSeq peptide;Acc:NP_001157868]
ENSRNOG00000038825	RNA+RIBO	FABP12	Fatty acid-binding protein 12 [Source:UniProtKB/Swiss-Prot;Acc:B7SUM8]
ENSRNOG00000038898	RIBOonly		Uncharacterized protein [Source:UniProtKB/TrEMBL;Acc:D3ZXT4]
ENSRNOG00000039379	RNA+RIBO	RGD1562963	uncharacterized protein LOC498729 [Source:RefSeq peptide;Acc:NP_001138493]
ENSRNOG00000039494	RIBOonly	Aass	aminoadipate-semialdehyde synthase [Source:MGI Symbol;Acc:MGI:1353573]
ENSRNOG00000039528	RNA+RIBO	Fam32a	Protein FAM32A [Source:UniProtKB/Swiss-Prot;Acc:B2RYG1]
ENSRNOG00000039656	RNA+RIBO	Abca17	ATP-binding cassette, subfamily A (ABC1), member 17 [Source:RefSeq peptide;Acc:NP_001026807]
ENSRNOG00000039871	RIBOonly	RGD1306063	uncharacterized protein LOC289928 [Source:RefSeq peptide;Acc:NP_001099496]
ENSRNOG00000039890	RNA+RIBO	Abcg3l3	ATP-binding cassette, sub-family G (WHITE), member 3 family member [Source:RefSeq peptide;Acc:NP_001100675]
ENSRNOG00000040108	RNA+RIBO	Cd36	platelet glycoprotein 4 [Source:RefSeq peptide;Acc:NP_113749]
ENSRNOG00000040126	RNA+RIBO	Clec4g	C-type lectin domain family 4, member g [Source:MGI Symbol;Acc:MGI:1923113]
ENSRNOG00000040155	RNA+RIBO	Rdh5
ENSRNOG00000040188	RNA+RIBO	Lcn3
ENSRNOG00000040195	RIBOonly
ENSRNOG00000040242	RNA+RIBO	Epm2a	Laforin [Source:UniProtKB/TrEMBL;Acc:F1LPW7]
ENSRNOG00000042111	RNA+RIBO	Sult1c2a	sulfotransferase 1C2A [Source:RefSeq peptide;Acc:NP_001013195]
ENSRNOG00000042118	RIBOonly	2410089E03Rik	RIKEN cDNA 2410089E03 gene [Source:MGI Symbol;Acc:MGI:1920942]
ENSRNOG00000042228	RNA+RIBO
ENSRNOG00000042289	RIBOonly	Plcxd2	phosphatidylinositol-specific phospholipase C, X domain containing 2 [Source:RefSeq peptide;Acc:NP_001127953]
ENSRNOG00000042326	RIBOonly	Smpdl3b	acid sphingomyelinase-like phosphodiesterase 3b precursor [Source:RefSeq peptide;Acc:NP_001020908]
ENSRNOG00000042588	RNA+RIBO
ENSRNOG00000042620	RNAonly	Marveld1	MARVEL domain-containing protein 1 [Source:RefSeq peptide;Acc:NP_001101060]
ENSRNOG00000042682	RNA+RIBO	Grpel2	actin filament-associated protein 1-like 1 [Source:RefSeq peptide;Acc:NP_001102983]
ENSRNOG00000042825	RNA+RIBO	Cd300le-ps1	Cd300 molecule-like family member E, pseudogene 1 precursor [Source:RefSeq peptide;Acc:NP_001189392]
ENSRNOG00000043095	RNA+RIBO	Etv3	ETS translocation variant 3 [Source:RefSeq peptide;Acc:NP_001099920]
ENSRNOG00000043201	RIBOonly	Adck3	Chaperone activity of bc1 complex-like, mitochondrial [Source:UniProtKB/Swiss-Prot;Acc:Q5BJQ0]
ENSRNOG00000043320	RIBOonly
ENSRNOG00000043416	RIBOonly	Bcl3	B-cell CLL/lymphoma 3 [Source:RefSeq peptide;Acc:NP_001102892]
ENSRNOG00000045652	RNA+RIBO
ENSRNOG00000045743	RNA+RIBO	Agxt2l1	alanine-glyoxylate aminotransferase 2-like 1 [Source:MGI Symbol;Acc:MGI:1919010]
ENSRNOG00000045822	RIBOonly
ENSRNOG00000045829	RNA+RIBO	Thbs1	thrombospondin 1 precursor [Source:RefSeq peptide;Acc:NP_001013080]
ENSRNOG00000045840	RIBOonly	RGD1562378
ENSRNOG00000045873	RNA+RIBO
ENSRNOG00000045989	RNA+RIBO		globin, alpha [Source:RefSeq peptide;Acc:NP_001013875]
ENSRNOG00000046077	RNA+RIBO
ENSRNOG00000046091	RNA+RIBO	Sult2a6	alcohol sulfotransferase A [Source:RefSeq peptide;Acc:NP_036827]
ENSRNOG00000046254	RIBOonly	Emr1	EGF-like module-containing mucin-like hormone receptor-like 1 [Source:UniProtKB/Swiss-Prot;Acc:Q5Y4N8]
ENSRNOG00000046261	RNA+RIBO	Acp5	Tartrate-resistant acid phosphatase type 5 [Source:UniProtKB/Swiss-Prot;Acc:P29288]
ENSRNOG00000046284	RNA+RIBO
ENSRNOG00000046357	RNA+RIBO	Adh4	alcohol dehydrogenase 4 [Source:RefSeq peptide;Acc:NP_058966]
ENSRNOG00000046371	RIBOonly		Uncharacterized protein [Source:UniProtKB/TrEMBL;Acc:F1LV04]
ENSRNOG00000046601	RNA+RIBO	Unc5cl	UNC5C-like protein [Source:RefSeq peptide;Acc:NP_001100352]
ENSRNOG00000046640	RNA+RIBO
ENSRNOG00000046700	RNA+RIBO	Wbscr27	Williams-Beuren syndrome chromosomal region 27 protein [Source:RefSeq peptide;Acc:NP_001102969]
ENSRNOG00000046805	RIBOonly
ENSRNOG00000047028	RNAonly	Mmp24	matrix metalloproteinase-24 precursor [Source:RefSeq peptide;Acc:NP_113945]
ENSRNOG00000047287	RIBOonly	Nucks1	Nuclear ubiquitous casein and cyclin-dependent kinase substrate 1 [Source:UniProtKB/Swiss-Prot;Acc:Q9EPJ0]
ENSRNOG00000047308	RIBOonly
ENSRNOG00000047571	RIBOonly	RGD1563231	Protein RGD1563231 [Source:UniProtKB/TrEMBL;Acc:D3Z8H7]
ENSRNOG00000047697	RNA+RIBO	Ggt1	gamma-glutamyltransferase 1 [Source:MGI Symbol;Acc:MGI:95706]
ENSRNOG00000047706	RIBOonly		MHC class I antigen [Source:UniProtKB/TrEMBL;Acc:Q9XS16]
ENSRNOG00000047860	RIBOonly	Plin5	perilipin-5 [Source:RefSeq peptide;Acc:NP_001128109]
ENSRNOG00000048111	RNAonly
ENSRNOG00000048173	RIBOonly	Immp2l
ENSRNOG00000048250	RNA+RIBO	Tmem159	transmembrane protein 159 [Source:MGI Symbol;Acc:MGI:1925752]
ENSRNOG00000048472	RNA+RIBO	Comp	cartilage oligomeric matrix protein precursor [Source:RefSeq peptide;Acc:NP_036966]
ENSRNOG00000048576	RNA+RIBO	RGD1562844
ENSRNOG00000048593	RNAonly
ENSRNOG00000048838	RNAonly	GJC1	Gap junction gamma-1 protein [Source:UniProtKB/Swiss-Prot;Acc:A4GG66]
ENSRNOG00000048951	RNA+RIBO	RT1-CE15	RT1 class I, locus CE15 precursor [Source:RefSeq peptide;Acc:NP_001008838]
ENSRNOG00000049028	RNAonly	Gpr77	C5a anaphylatoxin chemotactic receptor C5L2 [Source:UniProtKB/Swiss-Prot;Acc:Q695P6]
ENSRNOG00000049045	RNA+RIBO	Hkdc1	hexokinase domain containing 1 [Source:MGI Symbol;Acc:MGI:2384910]
ENSRNOG00000049315	RNA+RIBO
ENSRNOG00000049327	RIBOonly	Jhdm1d	jumonji C domain-containing histone demethylase 1 homolog D (S. cerevisiae) [Source:MGI Symbol;Acc:MGI:2443388]
ENSRNOG00000049361	RNA+RIBO	Gas7	growth arrest-specific protein 7 [Source:RefSeq peptide;Acc:NP_445936]
ENSRNOG00000049424	RIBOonly	Hbb	Hemoglobin subunit beta-1 [Source:UniProtKB/Swiss-Prot;Acc:P02091]
ENSRNOG00000049918	RIBOonly	Lrg1	leucine-rich alpha-2-glycoprotein precursor [Source:RefSeq peptide;Acc:NP_001009717]
ENSRNOG00000049937	RNA+RIBO	Pdxk	pyridoxal kinase [Source:RefSeq peptide;Acc:NP_113957]
ENSRNOG00000049994	RNA+RIBO	Ifi44l
ENSRNOG00000050044	RIBOonly	PTP4A2	Protein tyrosine phosphatase type IVA 2 [Source:UniProtKB/Swiss-Prot;Acc:Q6P9X4]
ENSRNOG00000050118	RIBOonly		Protein LOC100359993; RCG21066 [Source:UniProtKB/TrEMBL;Acc:D3ZJW6]
ENSRNOG00000050143	RIBOonly		Uncharacterized protein [Source:UniProtKB/TrEMBL;Acc:D3ZCD6]
ENSRNOG00000050183	RNA+RIBO	RT1-CE1	RT1 class I, locus CE2 precursor [Source:RefSeq peptide;Acc:NP_001008840]
ENSRNOG00000050233	RIBOonly	Hcr	coiled-coil alpha-helical rod protein 1 [Source:RefSeq peptide;Acc:NP_001002822]
ENSRNOG00000050290	RIBOonly	Gm10108	predicted pseudogene 10108 [Source:MGI Symbol;Acc:MGI:3642431]
ENSRNOG00000050518	RIBOonly	RGD1563482	RGD1563482 protein [Source:UniProtKB/TrEMBL;Acc:I6L9K3]
ENSRNOG00000050521	RNA+RIBO	Tspo2	translocator protein 2 [Source:MGI Symbol;Acc:MGI:1917276]
ENSRNOG00000050539	RIBOonly	Fbln5	Fibulin-5 [Source:UniProtKB/Swiss-Prot;Acc:Q9WVH8]
ENSRNOG00000050830	RIBOonly
ENSRNOG00000050869	RIBOonly	Cebpd	CCAAT/enhancer-binding protein delta [Source:UniProtKB/Swiss-Prot;Acc:Q03484]
ENSRNOG00000050998	RNA+RIBO
