# Supplementary material for: Translational regulation shapes the molecular landscape of complex disease phenotypes
Source: Nat Commun. 2015 May 26;6:7200. doi: 10.1038/ncomms8200 (PMC4455061; doi:10.1038/ncomms8200)
Supplement: Supplementary Data 3 — KEGG enrichment analysis for differentially used genes in heart. All differentially expressed genes detected in either Ribo-seq or RNA-seq datasets were tested for significant (Hypergeometric test, Bonferroni corrected P = 0.01) enrichment of KEGG6 pathways using webGestalt7. The colors indicate wether an enrichment was detected with both technologies (black), only considering Ribo-seq (red) or only with RNA-seq (blue). [file ncomms8200-s4.xlsx]

## Sheet: LV Combined
Supplementary Data 3. KEGG enrichment analysis for differentially used genes in heart.
All differentially expressed genes detected in either Ribo-seq or RNA-seq datasets were tested for significant (Hypergeometric test, Bonferroni corrected P ≤ 0.01) enrichment of KEGG pathways using webGestalt. The colors indicate wether an enrichment was detected with both technologies (black), only considering Ribo-seq (red) or only with RNA-seq (blue).
		Ribo-seq					RNA-seq
KEGG Pathway		Observed	Expected	Ratio	Adjusted P-Value		Observed	Expected	Ratio	Adjusted P-Value
Metabolic pathways		89	19.58	4.55	1.42e-30		38	12.97	2.93	5.6e-07
Viral myocarditis		18	1.67	10.75	1.2e-11		11	1.11	9.91	1.75e-06
Citrate cycle (TCA cycle)		10	0.5	19.9	5.81e-09		n.s.	n.s.	n.s.	n.s.
Valine, leucine and isoleucine degradation		12	0.85	14.05	6.24e-09		n.s.	n.s.	n.s.	n.s.
Pyruvate metabolism		11	0.69	16.02	8.66e-09		5	0.45	10.99	0.0095
Cell cycle		11	2.08	5.3	0.0013		14	1.38	10.17	1.37e-08
Propanoate metabolism		9	0.57	15.81	5.7e-07		5	0.38	13.25	0.0038
Focal adhesion		17	3.11	5.46	3.14e-06		n.s.	n.s.	n.s.	n.s.
Parkinson's disease		16	2.75	5.83	3.23e-06		n.s.	n.s.	n.s.	n.s.
Antigen processing and presentation		12	1.52	7.87	6.74e-06		8	1.01	7.92	0.0009
Graft-versus-host disease		10	1	9.95	9.28e-06		7	0.67	10.51	0.0005
Glycolysis / Gluconeogenesis		11	1.31	8.42	1.21e-05		n.s.	n.s.	n.s.	n.s.
Allograft rejection		10	1.04	9.63	1.28e-05		7	0.69	10.17	0.0006
Hypertrophic cardiomyopathy (HCM)		11	1.34	8.21	1.59e-05		n.s.	n.s.	n.s.	n.s.
Type I diabetes mellitus		10	1.16	8.65	3.65e-05		7	0.77	9.14	0.0013
Dilated cardiomyopathy		11	1.47	7.46	4.3e-05		n.s.	n.s.	n.s.	n.s.
Autoimmune thyroid disease		10	1.21	8.29	5.5e-05		7	0.8	8.76	0.0017
Endocytosis		17	3.85	4.41	6.78e-05		n.s.	n.s.	n.s.	n.s.
ECM-receptor interaction		10	1.24	8.07	7.15e-05		n.s.	n.s.	n.s.	n.s.
Fatty acid metabolism		8	0.77	10.39	0.0001		n.s.	n.s.	n.s.	n.s.
Small cell lung cancer		10	1.41	7.11	0.0002		n.s.	n.s.	n.s.	n.s.
Huntington's disease		16	3.65	4.38	0.0002		n.s.	n.s.	n.s.	n.s.
Oxidative phosphorylation		13	2.61	4.98	0.0004		n.s.	n.s.	n.s.	n.s.
Oocyte meiosis		n.s.	n.s.	n.s.	n.s.		9	1.28	7.05	0.0006
Fatty acid elongation in mitochondria		4	0.13	29.86	0.0008		n.s.	n.s.	n.s.	n.s.
Protein digestion and absorption		9	1.31	6.89	0.001		n.s.	n.s.	n.s.	n.s.
Glyoxylate and dicarboxylate metabolism		5	0.28	17.56	0.0011		n.s.	n.s.	n.s.	n.s.
Pathways in cancer		18	5.34	3.37	0.0015		n.s.	n.s.	n.s.	n.s.
Tryptophan metabolism		7	0.77	9.09	0.0017		n.s.	n.s.	n.s.	n.s.
p53 signaling pathway		n.s.	n.s.	n.s.	n.s.		7	0.82	8.52	0.002
Cell adhesion molecules (CAMs)		12	2.61	4.59	0.0022		9	1.73	5.2	0.0072
Alzheimer's disease		14	3.55	3.94	0.0025		n.s.	n.s.	n.s.	n.s.
Phagosome		13	3.1	4.2	0.0026		n.s.	n.s.	n.s.	n.s.
Fatty acid biosynthesis		n.s.	n.s.	n.s.	n.s.		3	0.07	45.06	0.0028
Other glycan degradation		n.s.	n.s.	n.s.	n.s.		4	0.19	21.2	0.0034
Progesterone-mediated oocyte maturation		n.s.	n.s.	n.s.	n.s.		7	0.95	7.33	0.0054
Arginine and proline metabolism		7	0.89	7.89	0.0045		n.s.	n.s.	n.s.	n.s.
