# Supplementary material for: Translational regulation shapes the molecular landscape of complex disease phenotypes
Source: Nat Commun. 2015 May 26;6:7200. doi: 10.1038/ncomms8200 (PMC4455061; doi:10.1038/ncomms8200)
Supplement: Supplementary Data 4 — KEGG enrichment analysis for differentially used genes in liver. All differentially expressed genes detected in either Ribo-seq or RNA-seq datasets were tested for significant (Hypergeometric test, Bonferroni corrected P = 0.01) enrichment of KEGG6 pathways using webGestalt7. The colors indicate wether an enrichment was detected with both technologies (black), only considering Ribo-seq (red) or only RNA-seq (blue) data. [file ncomms8200-s5.xlsx]

## Sheet: Liver Combined
Supplementary Data 4. KEGG enrichment analysis for differentially used genes in liver.
All differentially expressed genes detected in either Ribo-seq or RNA-seq datasets were tested for significant (Hypergeometric test, Bonferroni corrected P ≤ 0.01) enrichment of KEGG pathways using webGestalt. The colors indicate wether an enrichment was detected with both technologies (black), only considering Ribo-seq (red) or only RNA-seq (blue) data.
		Ribo-seq					RNA-seq
KEGG Pathway		Observed	Expected	Ratio	Adjusted P-Value		Observed	Expected	Ratio	Adjusted P-Value
Metabolic pathways		61	13	4.69	2.12e-21		28	6.58	4.26	1.05e-08
Drug metabolism - cytochrome P450		12	0.92	13	1.95e-08		10	0.47	21.41	3.07e-09
Bile secretion		11	0.82	13.37	8.4e-08		7	0.42	16.81	1.46e-05
Peroxisome		10	0.89	11.24	2.84e-06		5	0.45	11.11	0.0063
Fatty acid metabolism		8	0.51	15.64	5.21e-06		n.s.	n.s.	n.s.	n.s.
Primary bile acid biosynthesis		5	0.17	29.98	5.97e-05		n.s.	n.s.	n.s.	n.s.
Metabolism of xenobiotics by cytochrome P450		7	0.8	8.74	0.0021		5	0.19	26.14	8.98e-05
Tyrosine metabolism		5	0.38	13.22	0.0047		5	0.19	26.14	8.98e-05
Complement and coagulation cascades		8	0.77	10.43	0.0001		n.s.	n.s.	n.s.	n.s.
Cell adhesion molecules (CAMs)		11	1.73	6.34	0.0002		n.s.	n.s.	n.s.	n.s.
Protein digestion and absorption		8	0.87	9.22	0.0003		n.s.	n.s.	n.s.	n.s.
Proximal tubule bicarbonate reclamation		5	0.22	22.48	0.0003		n.s.	n.s.	n.s.	n.s.
Antigen processing and presentation		8	1.01	7.91	0.0011		n.s.	n.s.	n.s.	n.s.
Aldosterone-regulated sodium reabsorption		6	0.49	12.26	0.0012		n.s.	n.s.	n.s.	n.s.
Pathways in cancer		14	3.55	3.95	0.0022		n.s.	n.s.	n.s.	n.s.
PPAR signaling pathway		7	0.85	8.28	0.003		n.s.	n.s.	n.s.	n.s.
Hematopoietic cell lineage		7	0.88	7.97	0.0038		n.s.	n.s.	n.s.	n.s.
Glycine, serine and threonine metabolism		5	0.37	13.63	0.004		n.s.	n.s.	n.s.	n.s.
Phagosome		10	2.06	4.86	0.0062		7	1.04	6.72	0.0063
Carbohydrate digestion and absorption		5	0.41	12.15	0.0071		n.s.	n.s.	n.s.	n.s.
Graft-versus-host disease		6	0.67	8.99	0.0072		n.s.	n.s.	n.s.	n.s.
Endocytosis		11	2.56	4.3	0.008		n.s.	n.s.	n.s.	n.s.
Allograft rejection		6	0.69	8.7	0.0087		n.s.	n.s.	n.s.	n.s.
Type I diabetes mellitus		6	0.77	7.82	0.0131		n.s.	n.s.	n.s.	n.s.
Nitrogen metabolism		4	0.26	15.64	0.0131		n.s.	n.s.	n.s.	n.s.
ABC transporters		5	0.5	9.99	0.0131		n.s.	n.s.	n.s.	n.s.
Autoimmune thyroid disease		6	0.8	7.49	0.0262		n.s.	n.s.	n.s.	n.s.
Drug metabolism - other enzymes		5	0.6	8.33	0.0393		n.s.	n.s.	n.s.	n.s.
Arginine and proline metabolism		5	0.59	8.48	0.0393		n.s.	n.s.	n.s.	n.s.
Valine, leucine and isoleucine degradation		5	0.57	8.82	0.0393		n.s.	n.s.	n.s.	n.s.
Focal adhesion		9	2.07	4.35	0.0393		n.s.	n.s.	n.s.	n.s.
