# Supplementary material for: Translational regulation shapes the molecular landscape of complex disease phenotypes
Source: Nat Commun. 2015 May 26;6:7200. doi: 10.1038/ncomms8200 (PMC4455061; doi:10.1038/ncomms8200)
Supplement: Supplementary Data 5 — Detailed KEGG pathways enriched for differentially expressed genes in the liver and heart between SHR/Ola and BN-Lx. All differentially expressed genes detected by either Ribo-seq or RNA-seq datasets were tested for significant (Pcorrected = 0.01, Bonferroni) enrichment of KEGG6 pathways using webGestalt7. Individual genes that are members of each pathway are listed for each analysis: Heart RNA-seq; Heart Ribo-seq; Liver RNA-seq and Liver Ribo-seq. [file ncomms8200-s6.xlsx]

## Sheet: Sheet1
Supplementary Data 5. Detailed KEGG pathways enriched for differentially expressed genes in the liver and heart between SHR/Ola and BN-Lx.
All differentially expressed genes detected by either Ribo-seq or RNA-seq datasets were tested for significant (Pcorrected ≤ 0.01, Bonferroni) enrichment of KEGG pathways using webGestalt. Individual genes that are members of each pathway are listed for each analysis: Heart RNA-seq; Heart Ribo-seq; Liver RNA-seq and Liver Ribo-seq.
Heart RNA-seq
User data and parameters: Organism: rnorvegicus, Id Type: ensembl_gene_stable_id, Ref Set: entrezgene, Significance Level: .01, Statistics Test: Hypergeometric, MTC: bonferroni, Minimum: 2
The results for each enriched gene sets are listed in this table.
For each gene set, the first row lists database name, gene set name , and corresponding gene set ID.
The second row lists the following statistics:
C: the number of reference genes in the category
O: the number of genes in the gene set and also in the category
E: the expected number in the category
R: ratio of enrichment
rawP: p value from hypergeometric test
adjP: p value adjusted by the multiple test adjustment
Finally, genes in the pathway are listed. For each gene, the table lists the user uploaded ID, Entrez ID, Ensembl Gene Stable ID, Gene symbol, and description. Ensembl Gene Stable ID and Entrez Gene ID are linked to the Ensembl and Entrez Gene databases, respectively.
Database:KEGG pathway Name:Cell cycle ID:04110
C=124; O=14; E=1.38; R=10.17; rawP=1.28e-10; adjP=1.37e-08
UserID	Gene Symbol	Gene Name	EntrezGene	Ensembl
ENSRNOG00000016708	E2f1	E2F transcription factor 1	399489	ENSRNOG00000016708
ENSRNOG00000032778	Bub1	budding uninhibited by benzimidazoles 1 homolog (S. cerevisiae)	296137	ENSRNOG00000032778
ENSRNOG00000018635	Ccnb1	cyclin B1	25203	ENSRNOG00000018635
ENSRNOG00000027787	Cdc6	cell division cycle 6 homolog (S. cerevisiae)	360621	ENSRNOG00000027787
ENSRNOG00000000632	Cdk1	cyclin-dependent kinase 1	54237	ENSRNOG00000000632
ENSRNOG00000014786	Ccne1	cyclin E1	25729	ENSRNOG00000014786
ENSRNOG00000015423	Ccna2	cyclin A2	114494	ENSRNOG00000015423
ENSRNOG00000008956	Cdkn2c	cyclin-dependent kinase inhibitor 2C (p18, inhibits CDK4)	54238	ENSRNOG00000008956
ENSRNOG00000028415	Cdc20	cell division cycle 20 homolog (S. cerevisiae)	64515	ENSRNOG00000028415
ENSRNOG00000003703	Mcm6	minichromosome maintenance complex component 6	29685	ENSRNOG00000003703
ENSRNOG00000018815	Plk1	polo-like kinase 1	25515	ENSRNOG00000018815
ENSRNOG00000007906	Bub1b	budding uninhibited by benzimidazoles 1 homolog, beta (S. cerevisiae)	171576	ENSRNOG00000007906
ENSRNOG00000029055	Ttk	Ttk protein kinase	315852	ENSRNOG00000029055
ENSRNOG00000002418	Tgfb2	transforming growth factor, beta 2	81809	ENSRNOG00000002418
Database:KEGG pathway Name:Metabolic pathways ID:01100
C=1169; O=38; E=12.97; R=2.93; rawP=5.23e-09; adjP=5.60e-07
UserID	Gene Symbol	Gene Name	EntrezGene	Ensembl
ENSRNOG00000017311	Me3	malic enzyme 3, NADP(+)-dependent, mitochondrial	361602	ENSRNOG00000017311
ENSRNOG00000016403	Olah	oleoyl-ACP hydrolase	64669	ENSRNOG00000016403
ENSRNOG00000011071	Nt5e	5' nucleotidase, ecto	58813	ENSRNOG00000011071
ENSRNOG00000017843	Polr3k	polymerase (RNA) III (DNA directed) polypeptide K	366277	ENSRNOG00000017843
ENSRNOG00000005993	Oxsm	3-oxoacyl-ACP synthase, mitochondrial	289934	ENSRNOG00000005993
ENSRNOG00000015354	Aox1	aldehyde oxidase 1	54349	ENSRNOG00000015354
ENSRNOG00000019730	Inppl1	inositol polyphosphate phosphatase-like 1	65038	ENSRNOG00000019730
ENSRNOG00000009963	Ctps	CTP synthase	313560	ENSRNOG00000009963
ENSRNOG00000001267	Lss	lanosterol synthase (2,3-oxidosqualene-lanosterol cyclase)	81681	ENSRNOG00000001267
ENSRNOG00000015519	Ces1d	carboxylesterase 1D	113902	ENSRNOG00000015519
ENSRNOG00000027259	LOC691221	similar to CG1998-PA	691221	ENSRNOG00000027259
ENSRNOG00000015283	Nt5c1a	5'-nucleotidase, cytosolic IA	313574	ENSRNOG00000015283
ENSRNOG00000005424	Odc1	ornithine decarboxylase 1	24609	ENSRNOG00000005424
ENSRNOG00000004327	Ddc	dopa decarboxylase (aromatic L-amino acid decarboxylase)	24311	ENSRNOG00000004327
ENSRNOG00000001440	Mdh2	malate dehydrogenase 2, NAD (mitochondrial)	81829	ENSRNOG00000001440
ENSRNOG00000001701	Cbr3	carbonyl reductase 3	304078	ENSRNOG00000001701
ENSRNOG00000013766	Acaa2	acetyl-CoA acyltransferase 2	170465	ENSRNOG00000013766
ENSRNOG00000003244	Ltc4s	leukotriene C4 synthase	114097	ENSRNOG00000003244
ENSRNOG00000018755	Acss2	acyl-CoA synthetase short-chain family member 2	311569	ENSRNOG00000018755
ENSRNOG00000000800	Man1a1	mannosidase, alpha, class 1A, member 1	294410	ENSRNOG00000000800
ENSRNOG00000021314	Fdft1	farnesyl diphosphate farnesyl transferase 1	29580	ENSRNOG00000021314
ENSRNOG00000000658	Acacb	acetyl-CoA carboxylase beta	116719	ENSRNOG00000000658
ENSRNOG00000022288	Pafah2	platelet-activating factor acetylhydrolase 2	313611	ENSRNOG00000022288
ENSRNOG00000023238	Dgkd	diacylglycerol kinase, delta	368088	ENSRNOG00000023238
ENSRNOG00000017163	Pfkp	phosphofructokinase, platelet	60416	ENSRNOG00000017163
ENSRNOG00000014522	Mlycd	malonyl-CoA decarboxylase	85239	ENSRNOG00000014522
ENSRNOG00000008837	Ass1	argininosuccinate synthase 1	25698	ENSRNOG00000008837
ENSRNOG00000002142	Cds1	CDP-diacylglycerol synthase 1	81925	ENSRNOG00000002142
ENSRNOG00000000281	Prodh	proline dehydrogenase (oxidase) 1	680409	ENSRNOG00000000281
ENSRNOG00000007102	Acss1	acyl-CoA synthetase short-chain family member 1	296259	ENSRNOG00000007102
ENSRNOG00000023272	Rrm2	ribonucleotide reductase M2	362720	ENSRNOG00000023272
ENSRNOG00000042920	Aldh4a1	aldehyde dehydrogenase 4 family, member A1	641316	ENSRNOG00000042920
ENSRNOG00000007690	Cmpk2	cytidine monophosphate (UMP-CMP) kinase 2, mitochondrial	314004	ENSRNOG00000007690
ENSRNOG00000001770	Ehhadh	enoyl-CoA, hydratase/3-hydroxyacyl CoA dehydrogenase	171142	ENSRNOG00000001770
ENSRNOG00000007378	Acox2	acyl-CoA oxidase 2, branched chain	252898	ENSRNOG00000007378
ENSRNOG00000006916	Sardh	sarcosine dehydrogenase	114123	ENSRNOG00000006916
ENSRNOG00000010222	Glud1	glutamate dehydrogenase 1	24399	ENSRNOG00000010222
ENSRNOG00000025691	Pla2g7	phospholipase A2, group VII (platelet-activating factor acetylhydrolase, plasma)	301265	ENSRNOG00000025691
Database:KEGG pathway Name:Viral myocarditis ID:05416
C=100; O=11; E=1.11; R=9.91; rawP=1.64e-08; adjP=1.75e-06
UserID	Gene Symbol	Gene Name	EntrezGene	Ensembl
ENSRNOG00000032596	RT1-T24-1	RT1 class I, locus T24, gene 1	361787	ENSRNOG00000032596
ENSRNOG00000039744	RT1-CE4	RT1 class I, locus CE4	414783	ENSRNOG00000039744
ENSRNOG00000033215	RT1-Db1	RT1 class II, locus Db1	294270	ENSRNOG00000033215
ENSRNOG00000000723	RT1-CE5	RT1 class I, locus CE5	309607	ENSRNOG00000000723
ENSRNOG00000003998	Sgca	sarcoglycan, alpha (dystrophin-associated glycoprotein)	303468	ENSRNOG00000003998
ENSRNOG00000031607	RT1-CE3	RT1 class I, locus CE3	414793	ENSRNOG00000031607
ENSRNOG00000016983	Myh7	myosin, heavy chain 7, cardiac muscle, beta	29557	ENSRNOG00000016983
ENSRNOG00000031090	RT1-CE7	RT1 class I, locus CE7	368153	ENSRNOG00000031090
ENSRNOG00000020014	Myh14	myosin, heavy chain 14, non-muscle	308572	ENSRNOG00000020014
ENSRNOG00000006694	Cav1	caveolin 1, caveolae protein	25404	ENSRNOG00000006694
ENSRNOG00000032844	RT1-Da	RT1 class II, locus Da	294269	ENSRNOG00000032844
Database:KEGG pathway Name:Graft-versus-host disease ID:05332
C=60; O=7; E=0.67; R=10.51; rawP=4.62e-06; adjP=0.0005
UserID	Gene Symbol	Gene Name	EntrezGene	Ensembl
ENSRNOG00000032596	RT1-T24-1	RT1 class I, locus T24, gene 1	361787	ENSRNOG00000032596
ENSRNOG00000031090	RT1-CE7	RT1 class I, locus CE7	368153	ENSRNOG00000031090
ENSRNOG00000039744	RT1-CE4	RT1 class I, locus CE4	414783	ENSRNOG00000039744
ENSRNOG00000033215	RT1-Db1	RT1 class II, locus Db1	294270	ENSRNOG00000033215
ENSRNOG00000000723	RT1-CE5	RT1 class I, locus CE5	309607	ENSRNOG00000000723
ENSRNOG00000032844	RT1-Da	RT1 class II, locus Da	294269	ENSRNOG00000032844
ENSRNOG00000031607	RT1-CE3	RT1 class I, locus CE3	414793	ENSRNOG00000031607
Database:KEGG pathway Name:Allograft rejection ID:05330
C=62; O=7; E=0.69; R=10.17; rawP=5.77e-06; adjP=0.0006
UserID	Gene Symbol	Gene Name	EntrezGene	Ensembl
ENSRNOG00000032596	RT1-T24-1	RT1 class I, locus T24, gene 1	361787	ENSRNOG00000032596
ENSRNOG00000031090	RT1-CE7	RT1 class I, locus CE7	368153	ENSRNOG00000031090
ENSRNOG00000039744	RT1-CE4	RT1 class I, locus CE4	414783	ENSRNOG00000039744
ENSRNOG00000033215	RT1-Db1	RT1 class II, locus Db1	294270	ENSRNOG00000033215
ENSRNOG00000000723	RT1-CE5	RT1 class I, locus CE5	309607	ENSRNOG00000000723
ENSRNOG00000032844	RT1-Da	RT1 class II, locus Da	294269	ENSRNOG00000032844
ENSRNOG00000031607	RT1-CE3	RT1 class I, locus CE3	414793	ENSRNOG00000031607
Database:KEGG pathway Name:Oocyte meiosis ID:04114
C=115; O=9; E=1.28; R=7.05; rawP=5.90e-06; adjP=0.0006
UserID	Gene Symbol	Gene Name	EntrezGene	Ensembl
ENSRNOG00000024077	Fbxo5	F-box protein 5	292263	ENSRNOG00000024077
ENSRNOG00000011587	Adcy6	adenylate cyclase 6	25289	ENSRNOG00000011587
ENSRNOG00000014786	Ccne1	cyclin E1	25729	ENSRNOG00000014786
ENSRNOG00000028415	Cdc20	cell division cycle 20 homolog (S. cerevisiae)	64515	ENSRNOG00000028415
ENSRNOG00000014187	Igf1r	insulin-like growth factor 1 receptor	25718	ENSRNOG00000014187
ENSRNOG00000032778	Bub1	budding uninhibited by benzimidazoles 1 homolog (S. cerevisiae)	296137	ENSRNOG00000032778
ENSRNOG00000018635	Ccnb1	cyclin B1	25203	ENSRNOG00000018635
ENSRNOG00000018815	Plk1	polo-like kinase 1	25515	ENSRNOG00000018815
ENSRNOG00000000632	Cdk1	cyclin-dependent kinase 1	54237	ENSRNOG00000000632
Database:KEGG pathway Name:Antigen processing and presentation ID:04612
C=91; O=8; E=1.01; R=7.92; rawP=8.26e-06; adjP=0.0009
UserID	Gene Symbol	Gene Name	EntrezGene	Ensembl
ENSRNOG00000032596	RT1-T24-1	RT1 class I, locus T24, gene 1	361787	ENSRNOG00000032596
ENSRNOG00000039744	RT1-CE4	RT1 class I, locus CE4	414783	ENSRNOG00000039744
ENSRNOG00000033215	RT1-Db1	RT1 class II, locus Db1	294270	ENSRNOG00000033215
ENSRNOG00000000723	RT1-CE5	RT1 class I, locus CE5	309607	ENSRNOG00000000723
ENSRNOG00000017123	B2m	beta-2 microglobulin	24223	ENSRNOG00000017123
ENSRNOG00000031607	RT1-CE3	RT1 class I, locus CE3	414793	ENSRNOG00000031607
ENSRNOG00000031090	RT1-CE7	RT1 class I, locus CE7	368153	ENSRNOG00000031090
ENSRNOG00000032844	RT1-Da	RT1 class II, locus Da	294269	ENSRNOG00000032844
Database:KEGG pathway Name:Type I diabetes mellitus ID:04940
C=69; O=7; E=0.77; R=9.14; rawP=1.18e-05; adjP=0.0013
UserID	Gene Symbol	Gene Name	EntrezGene	Ensembl
ENSRNOG00000032596	RT1-T24-1	RT1 class I, locus T24, gene 1	361787	ENSRNOG00000032596
ENSRNOG00000031090	RT1-CE7	RT1 class I, locus CE7	368153	ENSRNOG00000031090
ENSRNOG00000039744	RT1-CE4	RT1 class I, locus CE4	414783	ENSRNOG00000039744
ENSRNOG00000033215	RT1-Db1	RT1 class II, locus Db1	294270	ENSRNOG00000033215
ENSRNOG00000000723	RT1-CE5	RT1 class I, locus CE5	309607	ENSRNOG00000000723
ENSRNOG00000032844	RT1-Da	RT1 class II, locus Da	294269	ENSRNOG00000032844
ENSRNOG00000031607	RT1-CE3	RT1 class I, locus CE3	414793	ENSRNOG00000031607
Database:KEGG pathway Name:Autoimmune thyroid disease ID:05320
C=72; O=7; E=0.80; R=8.76; rawP=1.57e-05; adjP=0.0017
UserID	Gene Symbol	Gene Name	EntrezGene	Ensembl
ENSRNOG00000032596	RT1-T24-1	RT1 class I, locus T24, gene 1	361787	ENSRNOG00000032596
ENSRNOG00000031090	RT1-CE7	RT1 class I, locus CE7	368153	ENSRNOG00000031090
ENSRNOG00000039744	RT1-CE4	RT1 class I, locus CE4	414783	ENSRNOG00000039744
ENSRNOG00000033215	RT1-Db1	RT1 class II, locus Db1	294270	ENSRNOG00000033215
ENSRNOG00000000723	RT1-CE5	RT1 class I, locus CE5	309607	ENSRNOG00000000723
ENSRNOG00000032844	RT1-Da	RT1 class II, locus Da	294269	ENSRNOG00000032844
ENSRNOG00000031607	RT1-CE3	RT1 class I, locus CE3	414793	ENSRNOG00000031607
Database:KEGG pathway Name:p53 signaling pathway ID:04115
C=74; O=7; E=0.82; R=8.52; rawP=1.88e-05; adjP=0.0020
UserID	Gene Symbol	Gene Name	EntrezGene	Ensembl
ENSRNOG00000023272	Rrm2	ribonucleotide reductase M2	362720	ENSRNOG00000023272
ENSRNOG00000014786	Ccne1	cyclin E1	25729	ENSRNOG00000014786
ENSRNOG00000008645	Igfbp3	insulin-like growth factor binding protein 3	24484	ENSRNOG00000008645
ENSRNOG00000018635	Ccnb1	cyclin B1	25203	ENSRNOG00000018635
ENSRNOG00000001414	Serpine1	serpin peptidase inhibitor, clade E (nexin, plasminogen activator inhibitor type 1), member 1	24617	ENSRNOG00000001414
ENSRNOG00000000632	Cdk1	cyclin-dependent kinase 1	54237	ENSRNOG00000000632
ENSRNOG00000016148	Gtse1	G-2 and S-phase expressed 1	300126	ENSRNOG00000016148
Database:KEGG pathway Name:Fatty acid biosynthesis ID:00061
C=6; O=3; E=0.07; R=45.06; rawP=2.65e-05; adjP=0.0028
UserID	Gene Symbol	Gene Name	EntrezGene	Ensembl
ENSRNOG00000000658	Acacb	acetyl-CoA carboxylase beta	116719	ENSRNOG00000000658
ENSRNOG00000016403	Olah	oleoyl-ACP hydrolase	64669	ENSRNOG00000016403
ENSRNOG00000005993	Oxsm	3-oxoacyl-ACP synthase, mitochondrial	289934	ENSRNOG00000005993
Database:KEGG pathway Name:Other glycan degradation ID:00511
C=17; O=4; E=0.19; R=21.20; rawP=3.18e-05; adjP=0.0034
UserID	Gene Symbol	Gene Name	EntrezGene	Ensembl
ENSRNOG00000015551	Fuca2	fucosidase, alpha-L- 2, plasma	292485	ENSRNOG00000015551
ENSRNOG00000016962	Neu2	sialidase 2 (cytosolic sialidase)	29204	ENSRNOG00000016962
ENSRNOG00000013476	Manba	mannosidase, beta A, lysosomal	310864	ENSRNOG00000013476
ENSRNOG00000018106	Neu3	sialidase 3 (membrane sialidase)	117185	ENSRNOG00000018106
Database:KEGG pathway Name:Propanoate metabolism ID:00640
C=34; O=5; E=0.38; R=13.25; rawP=3.52e-05; adjP=0.0038
UserID	Gene Symbol	Gene Name	EntrezGene	Ensembl
ENSRNOG00000000658	Acacb	acetyl-CoA carboxylase beta	116719	ENSRNOG00000000658
ENSRNOG00000018755	Acss2	acyl-CoA synthetase short-chain family member 2	311569	ENSRNOG00000018755
ENSRNOG00000001770	Ehhadh	enoyl-CoA, hydratase/3-hydroxyacyl CoA dehydrogenase	171142	ENSRNOG00000001770
ENSRNOG00000014522	Mlycd	malonyl-CoA decarboxylase	85239	ENSRNOG00000014522
ENSRNOG00000007102	Acss1	acyl-CoA synthetase short-chain family member 1	296259	ENSRNOG00000007102
Database:KEGG pathway Name:Progesterone-mediated oocyte maturation ID:04914
C=86; O=7; E=0.95; R=7.33; rawP=5.02e-05; adjP=0.0054
UserID	Gene Symbol	Gene Name	EntrezGene	Ensembl
ENSRNOG00000011587	Adcy6	adenylate cyclase 6	25289	ENSRNOG00000011587
ENSRNOG00000015423	Ccna2	cyclin A2	114494	ENSRNOG00000015423
ENSRNOG00000014187	Igf1r	insulin-like growth factor 1 receptor	25718	ENSRNOG00000014187
ENSRNOG00000032778	Bub1	budding uninhibited by benzimidazoles 1 homolog (S. cerevisiae)	296137	ENSRNOG00000032778
ENSRNOG00000018635	Ccnb1	cyclin B1	25203	ENSRNOG00000018635
ENSRNOG00000018815	Plk1	polo-like kinase 1	25515	ENSRNOG00000018815
ENSRNOG00000000632	Cdk1	cyclin-dependent kinase 1	54237	ENSRNOG00000000632
Database:KEGG pathway Name:Cell adhesion molecules (CAMs) ID:04514
C=156; O=9; E=1.73; R=5.20; rawP=6.71e-05; adjP=0.0072
UserID	Gene Symbol	Gene Name	EntrezGene	Ensembl
ENSRNOG00000032596	RT1-T24-1	RT1 class I, locus T24, gene 1	361787	ENSRNOG00000032596
ENSRNOG00000039744	RT1-CE4	RT1 class I, locus CE4	414783	ENSRNOG00000039744
ENSRNOG00000033215	RT1-Db1	RT1 class II, locus Db1	294270	ENSRNOG00000033215
ENSRNOG00000000723	RT1-CE5	RT1 class I, locus CE5	309607	ENSRNOG00000000723
ENSRNOG00000031607	RT1-CE3	RT1 class I, locus CE3	414793	ENSRNOG00000031607
ENSRNOG00000031090	RT1-CE7	RT1 class I, locus CE7	368153	ENSRNOG00000031090
ENSRNOG00000031890	Ncam1	neural cell adhesion molecule 1	24586	ENSRNOG00000031890
ENSRNOG00000032844	RT1-Da	RT1 class II, locus Da	294269	ENSRNOG00000032844
ENSRNOG00000016136	Pdcd1lg2	programmed cell death 1 ligand 2	309304	ENSRNOG00000016136
Database:KEGG pathway Name:Pyruvate metabolism ID:00620
C=41; O=5; E=0.45; R=10.99; rawP=8.89e-05; adjP=0.0095
UserID	Gene Symbol	Gene Name	EntrezGene	Ensembl
ENSRNOG00000000658	Acacb	acetyl-CoA carboxylase beta	116719	ENSRNOG00000000658
ENSRNOG00000017311	Me3	malic enzyme 3, NADP(+)-dependent, mitochondrial	361602	ENSRNOG00000017311
ENSRNOG00000018755	Acss2	acyl-CoA synthetase short-chain family member 2	311569	ENSRNOG00000018755
ENSRNOG00000001440	Mdh2	malate dehydrogenase 2, NAD (mitochondrial)	81829	ENSRNOG00000001440
ENSRNOG00000007102	Acss1	acyl-CoA synthetase short-chain family member 1	296259	ENSRNOG00000007102
Heart Ribo-seq
User data and parameters: Organism: rnorvegicus, Id Type: ensembl_gene_stable_id, Ref Set: entrezgene, Significance Level: .01, Statistics Test: Hypergeometric, MTC: bonferroni, Minimum: 2
The results for each enriched gene sets are listed in this table.
For each gene set, the first row lists database name, gene set name , and corresponding gene set ID.
The second row lists the following statistics:
C: the number of reference genes in the category
O: the number of genes in the gene set and also in the category
E: the expected number in the category
R: ratio of enrichment
rawP: p value from hypergeometric test
adjP: p value adjusted by the multiple test adjustment
Finally, genes in the pathway are listed. For each gene, the table lists the user uploaded ID, Entrez ID, Ensembl Gene Stable ID, Gene symbol, and description. Ensembl Gene Stable ID and Entrez Gene ID are linked to the Ensembl and Entrez Gene databases, respectively.
Database:KEGG pathway Name:Metabolic pathways ID:01100
C=1169; O=89; E=19.58; R=4.55; rawP=8.90e-33; adjP=1.42e-30
UserID	Gene Symbol	Gene Name	EntrezGene	Ensembl
ENSRNOG00000014078	Ndufb8	NADH dehydrogenase (ubiquinone) 1 beta subcomplex 8	293991	ENSRNOG00000014078
ENSRNOG00000014645	Aldh7a1	aldehyde dehydrogenase 7 family, member A1	291450	ENSRNOG00000014645
ENSRNOG00000011071	Nt5e	5' nucleotidase, ecto	58813	ENSRNOG00000011071
ENSRNOG00000016403	Olah	oleoyl-ACP hydrolase	64669	ENSRNOG00000016403
ENSRNOG00000013000	Ldhb	lactate dehydrogenase B	24534	ENSRNOG00000013000
ENSRNOG00000001653	St3gal6	ST3 beta-galactoside alpha-2,3-sialyltransferase 6	304023	ENSRNOG00000001653
ENSRNOG00000002848	Maoa	monoamine oxidase A	29253	ENSRNOG00000002848
ENSRNOG00000017188	Cyp27a1	cytochrome P450, family 27, subfamily a, polypeptide 1	301517	ENSRNOG00000017188
ENSRNOG00000017843	Polr3k	polymerase (RNA) III (DNA directed) polypeptide K	366277	ENSRNOG00000017843
ENSRNOG00000005849	Aco1	aconitase 1, soluble	50655	ENSRNOG00000005849
ENSRNOG00000012027	Bcmo1	beta-carotene 15,15'-monooxygenase 1	114106	ENSRNOG00000012027
ENSRNOG00000001267	Lss	lanosterol synthase (2,3-oxidosqualene-lanosterol cyclase)	81681	ENSRNOG00000001267
ENSRNOG00000018262	Ampd3	adenosine monophosphate deaminase 3	25095	ENSRNOG00000018262
ENSRNOG00000017593	Mtr	5-methyltetrahydrofolate-homocysteine methyltransferase	81522	ENSRNOG00000017593
ENSRNOG00000017032	Atp5a1	ATP synthase, H+ transporting, mitochondrial F1 complex, alpha subunit 1, cardiac muscle	65262	ENSRNOG00000017032
ENSRNOG00000004327	Ddc	dopa decarboxylase (aromatic L-amino acid decarboxylase)	24311	ENSRNOG00000004327
ENSRNOG00000001701	Cbr3	carbonyl reductase 3	304078	ENSRNOG00000001701
ENSRNOG00000013766	Acaa2	acetyl-CoA acyltransferase 2	170465	ENSRNOG00000013766
ENSRNOG00000003244	Ltc4s	leukotriene C4 synthase	114097	ENSRNOG00000003244
ENSRNOG00000008074	Cyp11a1	cytochrome P450, family 11, subfamily a, polypeptide 1	29680	ENSRNOG00000008074
ENSRNOG00000007316	Idh3B	isocitrate dehydrogenase 3 (NAD+) beta	94173	ENSRNOG00000007316
ENSRNOG00000024539	Ndufb6	NADH dehydrogenase (ubiquinone) 1 beta subcomplex, 6	297990	ENSRNOG00000024539
ENSRNOG00000018755	Acss2	acyl-CoA synthetase short-chain family member 2	311569	ENSRNOG00000018755
ENSRNOG00000003653	Fh	fumarate hydratase	24368	ENSRNOG00000003653
ENSRNOG00000000800	Man1a1	mannosidase, alpha, class 1A, member 1	294410	ENSRNOG00000000800
ENSRNOG00000000658	Acacb	acetyl-CoA carboxylase beta	116719	ENSRNOG00000000658
ENSRNOG00000006947	Pdhx	pyruvate dehydrogenase complex, component X	311254	ENSRNOG00000006947
ENSRNOG00000037284	Idh3g	isocitrate dehydrogenase 3 (NAD), gamma	25179	ENSRNOG00000037284
ENSRNOG00000023238	Dgkd	diacylglycerol kinase, delta	368088	ENSRNOG00000023238
ENSRNOG00000016837	Ckm	creatine kinase, muscle	24265	ENSRNOG00000016837
ENSRNOG00000011849	Ndufs1	NADH dehydrogenase (ubiquinone) Fe-S protein 1	301458	ENSRNOG00000011849
ENSRNOG00000013293	Mccc1	methylcrotonoyl-CoA carboxylase 1 (alpha)	294972	ENSRNOG00000013293
ENSRNOG00000002142	Cds1	CDP-diacylglycerol synthase 1	81925	ENSRNOG00000002142
ENSRNOG00000001991	Atp5o	ATP synthase, H+ transporting, mitochondrial F1 complex, O subunit	192241	ENSRNOG00000001991
ENSRNOG00000010800	Hadhb	hydroxyacyl-CoA dehydrogenase/3-ketoacyl-CoA thiolase/enoyl-CoA hydratase (trifunctional protein), beta subunit	171155	ENSRNOG00000010800
ENSRNOG00000007102	Acss1	acyl-CoA synthetase short-chain family member 1	296259	ENSRNOG00000007102
ENSRNOG00000009974	Coq3	coenzyme Q3 homolog, methyltransferase (S. cerevisiae)	29309	ENSRNOG00000009974
ENSRNOG00000009845	Acadm	acyl-CoA dehydrogenase, C-4 to C-12 straight chain	24158	ENSRNOG00000009845
ENSRNOG00000007378	Acox2	acyl-CoA oxidase 2, branched chain	252898	ENSRNOG00000007378
ENSRNOG00000006916	Sardh	sarcosine dehydrogenase	114123	ENSRNOG00000006916
ENSRNOG00000007690	Cmpk2	cytidine monophosphate (UMP-CMP) kinase 2, mitochondrial	314004	ENSRNOG00000007690
ENSRNOG00000001770	Ehhadh	enoyl-CoA, hydratase/3-hydroxyacyl CoA dehydrogenase	171142	ENSRNOG00000001770
ENSRNOG00000002159	Agpat9	1-acylglycerol-3-phosphate O-acyltransferase 9	305166	ENSRNOG00000002159
ENSRNOG00000031208	Mgat1	mannosyl (alpha-1,3-)-glycoprotein beta-1,2-N-acetylglucosaminyltransferase	81519	ENSRNOG00000031208
ENSRNOG00000016807	Oat	ornithine aminotransferase	64313	ENSRNOG00000016807
ENSRNOG00000009348	Nos3	nitric oxide synthase 3, endothelial cell	24600	ENSRNOG00000009348
ENSRNOG00000018129	Ndufab1	NADH dehydrogenase (ubiquinone) 1, alpha/beta subcomplex, 1	293453	ENSRNOG00000018129
ENSRNOG00000014490	Bdh2	3-hydroxybutyrate dehydrogenase, type 2	295458	ENSRNOG00000014490
ENSRNOG00000042503	Ndufv2	NADH dehydrogenase (ubiquinone) flavoprotein 2	81728	ENSRNOG00000042503
ENSRNOG00000017311	Me3	malic enzyme 3, NADP(+)-dependent, mitochondrial	361602	ENSRNOG00000017311
ENSRNOG00000014508	Mgll	monoglyceride lipase	29254	ENSRNOG00000014508
ENSRNOG00000016826	Pla2g2d	phospholipase A2, group IID	298579	ENSRNOG00000016826
ENSRNOG00000007862	Acat1	acetyl-CoA acetyltransferase 1	25014	ENSRNOG00000007862
ENSRNOG00000028047	Mecr	mitochondrial trans-2-enoyl-CoA reductase	29470	ENSRNOG00000028047
ENSRNOG00000015354	Aox1	aldehyde oxidase 1	54349	ENSRNOG00000015354
ENSRNOG00000003069	Cd38	CD38 molecule	25668	ENSRNOG00000003069
ENSRNOG00000027259	LOC691221	similar to CG1998-PA	691221	ENSRNOG00000027259
ENSRNOG00000031965	Impdh2	IMP (inosine 5'-monophosphate) dehydrogenase 2	301005	ENSRNOG00000031965
ENSRNOG00000001440	Mdh2	malate dehydrogenase 2, NAD (mitochondrial)	81829	ENSRNOG00000001440
ENSRNOG00000013331	Sdha	succinate dehydrogenase complex, subunit A, flavoprotein (Fp)	157074	ENSRNOG00000013331
ENSRNOG00000000585	Amd1	adenosylmethionine decarboxylase 1	81640	ENSRNOG00000000585
ENSRNOG00000016470	Ndufa10	NADH dehydrogenase (ubiquinone) 1 alpha subcomplex 10	678759	ENSRNOG00000016470
ENSRNOG00000002969	Itpkb	inositol-trisphosphate 3-kinase B	54260	ENSRNOG00000002969
ENSRNOG00000010697	Hadh	hydroxyacyl-CoA dehydrogenase	113965	ENSRNOG00000010697
ENSRNOG00000002101	Paics	phosphoribosylaminoimidazole carboxylase, phosphoribosylaminoimidazole succinocarboxamide synthetase	140946	ENSRNOG00000002101
ENSRNOG00000019604	Pld2	phospholipase D2	25097	ENSRNOG00000019604
ENSRNOG00000021314	Fdft1	farnesyl diphosphate farnesyl transferase 1	29580	ENSRNOG00000021314
ENSRNOG00000022288	Pafah2	platelet-activating factor acetylhydrolase 2	313611	ENSRNOG00000022288
ENSRNOG00000023150	Gpi	glucose-6-phosphate isomerase	292804	ENSRNOG00000023150
ENSRNOG00000033915	Gpt	glutamic-pyruvate transaminase (alanine aminotransferase)	81670	ENSRNOG00000033915
ENSRNOG00000015392	Pole3	polymerase (DNA directed), epsilon 3 (p17 subunit)	298098	ENSRNOG00000015392
ENSRNOG00000017163	Pfkp	phosphofructokinase, platelet	60416	ENSRNOG00000017163
ENSRNOG00000036742	Uqcrc2	ubiquinol cytochrome c reductase core protein 2	293448	ENSRNOG00000036742
ENSRNOG00000018630	Gapdh	glyceraldehyde-3-phosphate dehydrogenase	24383	ENSRNOG00000018630
ENSRNOG00000007967	Sdhb	succinate dehydrogenase complex, subunit B, iron sulfur (Ip)	298596	ENSRNOG00000007967
ENSRNOG00000001551	Atp5j	ATP synthase, H+ transporting, mitochondrial Fo complex, subunit F6	94271	ENSRNOG00000001551
ENSRNOG00000000281	Prodh	proline dehydrogenase (oxidase) 1	680409	ENSRNOG00000000281
ENSRNOG00000023272	Rrm2	ribonucleotide reductase M2	362720	ENSRNOG00000023272
ENSRNOG00000013009	Ldha	lactate dehydrogenase A	24533	ENSRNOG00000013009
ENSRNOG00000006364	Dld	dihydrolipoamide dehydrogenase	298942	ENSRNOG00000006364
ENSRNOG00000023538	Aldh5a1	aldehyde dehydrogenase 5 family, member A1	291133	ENSRNOG00000023538
ENSRNOG00000008063	Hibadh	3-hydroxyisobutyrate dehydrogenase	63938	ENSRNOG00000008063
ENSRNOG00000009889	Pgm1	phosphoglucomutase 1	24645	ENSRNOG00000009889
ENSRNOG00000002759	Lias	lipoic acid synthetase	305348	ENSRNOG00000002759
ENSRNOG00000024128	Aco2	aconitase 2, mitochondrial	79250	ENSRNOG00000024128
ENSRNOG00000002467	Pgk1	phosphoglycerate kinase 1	24644	ENSRNOG00000002467
ENSRNOG00000008103	Mdh1	malate dehydrogenase 1, NAD (soluble)	24551	ENSRNOG00000008103
ENSRNOG00000009928	Bckdhb	branched chain keto acid dehydrogenase E1, beta polypeptide	29711	ENSRNOG00000009928
ENSRNOG00000025691	Pla2g7	phospholipase A2, group VII (platelet-activating factor acetylhydrolase, plasma)	301265	ENSRNOG00000025691
Database:KEGG pathway Name:Viral myocarditis ID:05416
C=100; O=18; E=1.67; R=10.75; rawP=7.49e-14; adjP=1.20e-11
UserID	Gene Symbol	Gene Name	EntrezGene	Ensembl
ENSRNOG00000039744	RT1-CE4	RT1 class I, locus CE4	414783	ENSRNOG00000039744
ENSRNOG00000042905	RT1-T24-4	RT1 class I, locus T24, gene 4	414784	ENSRNOG00000042905
ENSRNOG00000033215	RT1-Db1	RT1 class II, locus Db1	294270	ENSRNOG00000033215
ENSRNOG00000003998	Sgca	sarcoglycan, alpha (dystrophin-associated glycoprotein)	303468	ENSRNOG00000003998
ENSRNOG00000025757	Myh6	myosin, heavy chain 6, cardiac muscle, alpha	29556	ENSRNOG00000025757
ENSRNOG00000000562	Prf1	perforin 1 (pore forming protein)	50669	ENSRNOG00000000562
ENSRNOG00000031090	RT1-CE7	RT1 class I, locus CE7	368153	ENSRNOG00000031090
ENSRNOG00000020014	Myh14	myosin, heavy chain 14, non-muscle	308572	ENSRNOG00000020014
ENSRNOG00000034254	Actb	actin, beta	81822	ENSRNOG00000034254
ENSRNOG00000032844	RT1-Da	RT1 class II, locus Da	294269	ENSRNOG00000032844
ENSRNOG00000032596	RT1-T24-1	RT1 class I, locus T24, gene 1	361787	ENSRNOG00000032596
ENSRNOG00000000723	RT1-CE5	RT1 class I, locus CE5	309607	ENSRNOG00000000723
ENSRNOG00000031607	RT1-CE3	RT1 class I, locus CE3	414793	ENSRNOG00000031607
ENSRNOG00000001557	Cxadr	coxsackie virus and adenovirus receptor	89843	ENSRNOG00000001557
ENSRNOG00000032664	RT1-O1	RT1 class Ib, locus O1	24751	ENSRNOG00000032664
ENSRNOG00000017980	Itgal	integrin, alpha L	308995	ENSRNOG00000017980
ENSRNOG00000016983	Myh7	myosin, heavy chain 7, cardiac muscle, beta	29557	ENSRNOG00000016983
ENSRNOG00000006694	Cav1	caveolin 1, caveolae protein	25404	ENSRNOG00000006694
Database:KEGG pathway Name:Citrate cycle (TCA cycle) ID:00020
C=30; O=10; E=0.50; R=19.90; rawP=3.63e-11; adjP=5.81e-09
UserID	Gene Symbol	Gene Name	EntrezGene	Ensembl
ENSRNOG00000006364	Dld	dihydrolipoamide dehydrogenase	298942	ENSRNOG00000006364
ENSRNOG00000001440	Mdh2	malate dehydrogenase 2, NAD (mitochondrial)	81829	ENSRNOG00000001440
ENSRNOG00000037284	Idh3g	isocitrate dehydrogenase 3 (NAD), gamma	25179	ENSRNOG00000037284
ENSRNOG00000013331	Sdha	succinate dehydrogenase complex, subunit A, flavoprotein (Fp)	157074	ENSRNOG00000013331
ENSRNOG00000005849	Aco1	aconitase 1, soluble	50655	ENSRNOG00000005849
ENSRNOG00000007316	Idh3B	isocitrate dehydrogenase 3 (NAD+) beta	94173	ENSRNOG00000007316
ENSRNOG00000024128	Aco2	aconitase 2, mitochondrial	79250	ENSRNOG00000024128
ENSRNOG00000003653	Fh	fumarate hydratase	24368	ENSRNOG00000003653
ENSRNOG00000008103	Mdh1	malate dehydrogenase 1, NAD (soluble)	24551	ENSRNOG00000008103
ENSRNOG00000007967	Sdhb	succinate dehydrogenase complex, subunit B, iron sulfur (Ip)	298596	ENSRNOG00000007967
Database:KEGG pathway Name:Valine, leucine and isoleucine degradation ID:00280
C=51; O=12; E=0.85; R=14.05; rawP=3.90e-11; adjP=6.24e-09
UserID	Gene Symbol	Gene Name	EntrezGene	Ensembl
ENSRNOG00000009845	Acadm	acyl-CoA dehydrogenase, C-4 to C-12 straight chain	24158	ENSRNOG00000009845
ENSRNOG00000006364	Dld	dihydrolipoamide dehydrogenase	298942	ENSRNOG00000006364
ENSRNOG00000001770	Ehhadh	enoyl-CoA, hydratase/3-hydroxyacyl CoA dehydrogenase	171142	ENSRNOG00000001770
ENSRNOG00000014645	Aldh7a1	aldehyde dehydrogenase 7 family, member A1	291450	ENSRNOG00000014645
ENSRNOG00000008063	Hibadh	3-hydroxyisobutyrate dehydrogenase	63938	ENSRNOG00000008063
ENSRNOG00000013766	Acaa2	acetyl-CoA acyltransferase 2	170465	ENSRNOG00000013766
ENSRNOG00000007862	Acat1	acetyl-CoA acetyltransferase 1	25014	ENSRNOG00000007862
ENSRNOG00000015354	Aox1	aldehyde oxidase 1	54349	ENSRNOG00000015354
ENSRNOG00000013293	Mccc1	methylcrotonoyl-CoA carboxylase 1 (alpha)	294972	ENSRNOG00000013293
ENSRNOG00000009928	Bckdhb	branched chain keto acid dehydrogenase E1, beta polypeptide	29711	ENSRNOG00000009928
ENSRNOG00000010800	Hadhb	hydroxyacyl-CoA dehydrogenase/3-ketoacyl-CoA thiolase/enoyl-CoA hydratase (trifunctional protein), beta subunit	171155	ENSRNOG00000010800
ENSRNOG00000010697	Hadh	hydroxyacyl-CoA dehydrogenase	113965	ENSRNOG00000010697
Database:KEGG pathway Name:Pyruvate metabolism ID:00620
C=41; O=11; E=0.69; R=16.02; rawP=5.41e-11; adjP=8.66e-09
UserID	Gene Symbol	Gene Name	EntrezGene	Ensembl
ENSRNOG00000000658	Acacb	acetyl-CoA carboxylase beta	116719	ENSRNOG00000000658
ENSRNOG00000017311	Me3	malic enzyme 3, NADP(+)-dependent, mitochondrial	361602	ENSRNOG00000017311
ENSRNOG00000013009	Ldha	lactate dehydrogenase A	24533	ENSRNOG00000013009
ENSRNOG00000006364	Dld	dihydrolipoamide dehydrogenase	298942	ENSRNOG00000006364
ENSRNOG00000001440	Mdh2	malate dehydrogenase 2, NAD (mitochondrial)	81829	ENSRNOG00000001440
ENSRNOG00000014645	Aldh7a1	aldehyde dehydrogenase 7 family, member A1	291450	ENSRNOG00000014645
ENSRNOG00000013000	Ldhb	lactate dehydrogenase B	24534	ENSRNOG00000013000
ENSRNOG00000007862	Acat1	acetyl-CoA acetyltransferase 1	25014	ENSRNOG00000007862
ENSRNOG00000018755	Acss2	acyl-CoA synthetase short-chain family member 2	311569	ENSRNOG00000018755
ENSRNOG00000008103	Mdh1	malate dehydrogenase 1, NAD (soluble)	24551	ENSRNOG00000008103
ENSRNOG00000007102	Acss1	acyl-CoA synthetase short-chain family member 1	296259	ENSRNOG00000007102
Database:KEGG pathway Name:Propanoate metabolism ID:00640
C=34; O=9; E=0.57; R=15.81; rawP=3.56e-09; adjP=5.70e-07
UserID	Gene Symbol	Gene Name	EntrezGene	Ensembl
ENSRNOG00000000658	Acacb	acetyl-CoA carboxylase beta	116719	ENSRNOG00000000658
ENSRNOG00000009845	Acadm	acyl-CoA dehydrogenase, C-4 to C-12 straight chain	24158	ENSRNOG00000009845
ENSRNOG00000013009	Ldha	lactate dehydrogenase A	24533	ENSRNOG00000013009
ENSRNOG00000018755	Acss2	acyl-CoA synthetase short-chain family member 2	311569	ENSRNOG00000018755
ENSRNOG00000001770	Ehhadh	enoyl-CoA, hydratase/3-hydroxyacyl CoA dehydrogenase	171142	ENSRNOG00000001770
ENSRNOG00000014645	Aldh7a1	aldehyde dehydrogenase 7 family, member A1	291450	ENSRNOG00000014645
ENSRNOG00000013000	Ldhb	lactate dehydrogenase B	24534	ENSRNOG00000013000
ENSRNOG00000007862	Acat1	acetyl-CoA acetyltransferase 1	25014	ENSRNOG00000007862
ENSRNOG00000007102	Acss1	acyl-CoA synthetase short-chain family member 1	296259	ENSRNOG00000007102
Database:KEGG pathway Name:Focal adhesion ID:04510
C=186; O=17; E=3.11; R=5.46; rawP=1.96e-08; adjP=3.14e-06
UserID	Gene Symbol	Gene Name	EntrezGene	Ensembl
ENSRNOG00000016846	Pik3cd	phosphoinositide-3-kinase, catalytic, delta polypeptide	366508	ENSRNOG00000016846
ENSRNOG00000016281	Col4a1	collagen, type IV, alpha 1	290905	ENSRNOG00000016281
ENSRNOG00000015733	Myl12b	myosin, light chain 12B, regulatory	50685	ENSRNOG00000015733
ENSRNOG00000002667	Lamc2	laminin, gamma 2	192362	ENSRNOG00000002667
ENSRNOG00000023007	Col6a6	collagen, type VI, alpha 6	315979	ENSRNOG00000023007
ENSRNOG00000021907	Parvg	parvin, gamma	689069	ENSRNOG00000021907
ENSRNOG00000034254	Actb	actin, beta	81822	ENSRNOG00000034254
ENSRNOG00000021441	Reln	reelin	24718	ENSRNOG00000021441
ENSRNOG00000006411	Cav2	caveolin 2	363425	ENSRNOG00000006411
ENSRNOG00000019689	Vwf	von Willebrand factor	116669	ENSRNOG00000019689
ENSRNOG00000017197	Pdgfb	platelet-derived growth factor beta polypeptide	24628	ENSRNOG00000017197
ENSRNOG00000005509	Pak7	p21 protein (Cdc42/Rac)-activated kinase 7	311450	ENSRNOG00000005509
ENSRNOG00000023972	Col4a2	collagen, type IV, alpha 2	306628	ENSRNOG00000023972
ENSRNOG00000002511	Flt4	fms-related tyrosine kinase 4	114110	ENSRNOG00000002511
ENSRNOG00000020246	Myl9	myosin, light chain 9, regulatory	296313	ENSRNOG00000020246
ENSRNOG00000002680	Lamc1	laminin, gamma 1	117036	ENSRNOG00000002680
ENSRNOG00000006694	Cav1	caveolin 1, caveolae protein	25404	ENSRNOG00000006694
Database:KEGG pathway Name:Parkinson's disease ID:05012
C=164; O=16; E=2.75; R=5.83; rawP=2.02e-08; adjP=3.23e-06
UserID	Gene Symbol	Gene Name	EntrezGene	Ensembl
ENSRNOG00000014078	Ndufb8	NADH dehydrogenase (ubiquinone) 1 beta subcomplex 8	293991	ENSRNOG00000014078
ENSRNOG00000030467	Ube2l6	ubiquitin-conjugating enzyme E2L 6	295704	ENSRNOG00000030467
ENSRNOG00000011849	Ndufs1	NADH dehydrogenase (ubiquinone) Fe-S protein 1	301458	ENSRNOG00000011849
ENSRNOG00000036742	Uqcrc2	ubiquinol cytochrome c reductase core protein 2	293448	ENSRNOG00000036742
ENSRNOG00000010830	Slc25a4	solute carrier family 25 (mitochondrial carrier; adenine nucleotide translocator), member 4	85333	ENSRNOG00000010830
ENSRNOG00000007967	Sdhb	succinate dehydrogenase complex, subunit B, iron sulfur (Ip)	298596	ENSRNOG00000007967
ENSRNOG00000001551	Atp5j	ATP synthase, H+ transporting, mitochondrial Fo complex, subunit F6	94271	ENSRNOG00000001551
ENSRNOG00000001991	Atp5o	ATP synthase, H+ transporting, mitochondrial F1 complex, O subunit	192241	ENSRNOG00000001991
ENSRNOG00000017032	Atp5a1	ATP synthase, H+ transporting, mitochondrial F1 complex, alpha subunit 1, cardiac muscle	65262	ENSRNOG00000017032
ENSRNOG00000013331	Sdha	succinate dehydrogenase complex, subunit A, flavoprotein (Fp)	157074	ENSRNOG00000013331
ENSRNOG00000029195	Uba7	ubiquitin-like modifier activating enzyme 7	301000	ENSRNOG00000029195
ENSRNOG00000016470	Ndufa10	NADH dehydrogenase (ubiquinone) 1 alpha subcomplex 10	678759	ENSRNOG00000016470
ENSRNOG00000024539	Ndufb6	NADH dehydrogenase (ubiquinone) 1 beta subcomplex, 6	297990	ENSRNOG00000024539
ENSRNOG00000018129	Ndufab1	NADH dehydrogenase (ubiquinone) 1, alpha/beta subcomplex, 1	293453	ENSRNOG00000018129
ENSRNOG00000019277	Vdac3	voltage-dependent anion channel 3	83532	ENSRNOG00000019277
ENSRNOG00000042503	Ndufv2	NADH dehydrogenase (ubiquinone) flavoprotein 2	81728	ENSRNOG00000042503
Database:KEGG pathway Name:Antigen processing and presentation ID:04612
C=91; O=12; E=1.52; R=7.87; rawP=4.21e-08; adjP=6.74e-06
UserID	Gene Symbol	Gene Name	EntrezGene	Ensembl
ENSRNOG00000032596	RT1-T24-1	RT1 class I, locus T24, gene 1	361787	ENSRNOG00000032596
ENSRNOG00000039744	RT1-CE4	RT1 class I, locus CE4	414783	ENSRNOG00000039744
ENSRNOG00000042905	RT1-T24-4	RT1 class I, locus T24, gene 4	414784	ENSRNOG00000042905
ENSRNOG00000033215	RT1-Db1	RT1 class II, locus Db1	294270	ENSRNOG00000033215
ENSRNOG00000000723	RT1-CE5	RT1 class I, locus CE5	309607	ENSRNOG00000000723
ENSRNOG00000019041	Psme1	proteasome (prosome, macropain) activator subunit 1	29630	ENSRNOG00000019041
ENSRNOG00000017123	B2m	beta-2 microglobulin	24223	ENSRNOG00000017123
ENSRNOG00000031607	RT1-CE3	RT1 class I, locus CE3	414793	ENSRNOG00000031607
ENSRNOG00000032664	RT1-O1	RT1 class Ib, locus O1	24751	ENSRNOG00000032664
ENSRNOG00000018735	Cd74	Cd74 molecule, major histocompatibility complex, class II invariant chain	25599	ENSRNOG00000018735
ENSRNOG00000031090	RT1-CE7	RT1 class I, locus CE7	368153	ENSRNOG00000031090
ENSRNOG00000032844	RT1-Da	RT1 class II, locus Da	294269	ENSRNOG00000032844
Database:KEGG pathway Name:Graft-versus-host disease ID:05332
C=60; O=10; E=1.00; R=9.95; rawP=5.80e-08; adjP=9.28e-06
UserID	Gene Symbol	Gene Name	EntrezGene	Ensembl
ENSRNOG00000032596	RT1-T24-1	RT1 class I, locus T24, gene 1	361787	ENSRNOG00000032596
ENSRNOG00000039744	RT1-CE4	RT1 class I, locus CE4	414783	ENSRNOG00000039744
ENSRNOG00000042905	RT1-T24-4	RT1 class I, locus T24, gene 4	414784	ENSRNOG00000042905
ENSRNOG00000033215	RT1-Db1	RT1 class II, locus Db1	294270	ENSRNOG00000033215
ENSRNOG00000000723	RT1-CE5	RT1 class I, locus CE5	309607	ENSRNOG00000000723
ENSRNOG00000031607	RT1-CE3	RT1 class I, locus CE3	414793	ENSRNOG00000031607
ENSRNOG00000032664	RT1-O1	RT1 class Ib, locus O1	24751	ENSRNOG00000032664
ENSRNOG00000000562	Prf1	perforin 1 (pore forming protein)	50669	ENSRNOG00000000562
ENSRNOG00000031090	RT1-CE7	RT1 class I, locus CE7	368153	ENSRNOG00000031090
ENSRNOG00000032844	RT1-Da	RT1 class II, locus Da	294269	ENSRNOG00000032844
Database:KEGG pathway Name:Glycolysis / Gluconeogenesis ID:00010
C=78; O=11; E=1.31; R=8.42; rawP=7.59e-08; adjP=1.21e-05
UserID	Gene Symbol	Gene Name	EntrezGene	Ensembl
ENSRNOG00000013009	Ldha	lactate dehydrogenase A	24533	ENSRNOG00000013009
ENSRNOG00000006364	Dld	dihydrolipoamide dehydrogenase	298942	ENSRNOG00000006364
ENSRNOG00000014645	Aldh7a1	aldehyde dehydrogenase 7 family, member A1	291450	ENSRNOG00000014645
ENSRNOG00000009889	Pgm1	phosphoglucomutase 1	24645	ENSRNOG00000009889
ENSRNOG00000023150	Gpi	glucose-6-phosphate isomerase	292804	ENSRNOG00000023150
ENSRNOG00000013000	Ldhb	lactate dehydrogenase B	24534	ENSRNOG00000013000
ENSRNOG00000018755	Acss2	acyl-CoA synthetase short-chain family member 2	311569	ENSRNOG00000018755
ENSRNOG00000017163	Pfkp	phosphofructokinase, platelet	60416	ENSRNOG00000017163
ENSRNOG00000002467	Pgk1	phosphoglycerate kinase 1	24644	ENSRNOG00000002467
ENSRNOG00000018630	Gapdh	glyceraldehyde-3-phosphate dehydrogenase	24383	ENSRNOG00000018630
ENSRNOG00000007102	Acss1	acyl-CoA synthetase short-chain family member 1	296259	ENSRNOG00000007102
Database:KEGG pathway Name:Allograft rejection ID:05330
C=62; O=10; E=1.04; R=9.63; rawP=8.02e-08; adjP=1.28e-05
UserID	Gene Symbol	Gene Name	EntrezGene	Ensembl
ENSRNOG00000032596	RT1-T24-1	RT1 class I, locus T24, gene 1	361787	ENSRNOG00000032596
ENSRNOG00000039744	RT1-CE4	RT1 class I, locus CE4	414783	ENSRNOG00000039744
ENSRNOG00000042905	RT1-T24-4	RT1 class I, locus T24, gene 4	414784	ENSRNOG00000042905
ENSRNOG00000033215	RT1-Db1	RT1 class II, locus Db1	294270	ENSRNOG00000033215
ENSRNOG00000000723	RT1-CE5	RT1 class I, locus CE5	309607	ENSRNOG00000000723
ENSRNOG00000031607	RT1-CE3	RT1 class I, locus CE3	414793	ENSRNOG00000031607
ENSRNOG00000032664	RT1-O1	RT1 class Ib, locus O1	24751	ENSRNOG00000032664
ENSRNOG00000000562	Prf1	perforin 1 (pore forming protein)	50669	ENSRNOG00000000562
ENSRNOG00000031090	RT1-CE7	RT1 class I, locus CE7	368153	ENSRNOG00000031090
ENSRNOG00000032844	RT1-Da	RT1 class II, locus Da	294269	ENSRNOG00000032844
Database:KEGG pathway Name:Hypertrophic cardiomyopathy (HCM) ID:05410
C=80; O=11; E=1.34; R=8.21; rawP=9.92e-08; adjP=1.59e-05
UserID	Gene Symbol	Gene Name	EntrezGene	Ensembl
ENSRNOG00000001285	Atp2a2	ATPase, Ca++ transporting, cardiac muscle, slow twitch 2	29693	ENSRNOG00000001285
ENSRNOG00000003998	Sgca	sarcoglycan, alpha (dystrophin-associated glycoprotein)	303468	ENSRNOG00000003998
ENSRNOG00000025757	Myh6	myosin, heavy chain 6, cardiac muscle, alpha	29556	ENSRNOG00000025757
ENSRNOG00000016731	Tpm2	tropomyosin 2, beta	500450	ENSRNOG00000016731
ENSRNOG00000016983	Myh7	myosin, heavy chain 7, cardiac muscle, beta	29557	ENSRNOG00000016983
ENSRNOG00000017441	Tpm3	tropomyosin 3, gamma	117557	ENSRNOG00000017441
ENSRNOG00000034254	Actb	actin, beta	81822	ENSRNOG00000034254
ENSRNOG00000018184	Tpm1	tropomyosin 1, alpha	24851	ENSRNOG00000018184
ENSRNOG00000014813	Prkag1	protein kinase, AMP-activated, gamma 1 non-catalytic subunit	25520	ENSRNOG00000014813
ENSRNOG00000019810	Des	desmin	64362	ENSRNOG00000019810
ENSRNOG00000002418	Tgfb2	transforming growth factor, beta 2	81809	ENSRNOG00000002418
Database:KEGG pathway Name:Type I diabetes mellitus ID:04940
C=69; O=10; E=1.16; R=8.65; rawP=2.28e-07; adjP=3.65e-05
UserID	Gene Symbol	Gene Name	EntrezGene	Ensembl
ENSRNOG00000032596	RT1-T24-1	RT1 class I, locus T24, gene 1	361787	ENSRNOG00000032596
ENSRNOG00000039744	RT1-CE4	RT1 class I, locus CE4	414783	ENSRNOG00000039744
ENSRNOG00000042905	RT1-T24-4	RT1 class I, locus T24, gene 4	414784	ENSRNOG00000042905
ENSRNOG00000033215	RT1-Db1	RT1 class II, locus Db1	294270	ENSRNOG00000033215
ENSRNOG00000000723	RT1-CE5	RT1 class I, locus CE5	309607	ENSRNOG00000000723
ENSRNOG00000031607	RT1-CE3	RT1 class I, locus CE3	414793	ENSRNOG00000031607
ENSRNOG00000032664	RT1-O1	RT1 class Ib, locus O1	24751	ENSRNOG00000032664
ENSRNOG00000000562	Prf1	perforin 1 (pore forming protein)	50669	ENSRNOG00000000562
ENSRNOG00000031090	RT1-CE7	RT1 class I, locus CE7	368153	ENSRNOG00000031090
ENSRNOG00000032844	RT1-Da	RT1 class II, locus Da	294269	ENSRNOG00000032844
Database:KEGG pathway Name:Dilated cardiomyopathy ID:05414
C=88; O=11; E=1.47; R=7.46; rawP=2.69e-07; adjP=4.30e-05
UserID	Gene Symbol	Gene Name	EntrezGene	Ensembl
ENSRNOG00000001285	Atp2a2	ATPase, Ca++ transporting, cardiac muscle, slow twitch 2	29693	ENSRNOG00000001285
ENSRNOG00000003998	Sgca	sarcoglycan, alpha (dystrophin-associated glycoprotein)	303468	ENSRNOG00000003998
ENSRNOG00000025757	Myh6	myosin, heavy chain 6, cardiac muscle, alpha	29556	ENSRNOG00000025757
ENSRNOG00000016731	Tpm2	tropomyosin 2, beta	500450	ENSRNOG00000016731
ENSRNOG00000011587	Adcy6	adenylate cyclase 6	25289	ENSRNOG00000011587
ENSRNOG00000016983	Myh7	myosin, heavy chain 7, cardiac muscle, beta	29557	ENSRNOG00000016983
ENSRNOG00000017441	Tpm3	tropomyosin 3, gamma	117557	ENSRNOG00000017441
ENSRNOG00000034254	Actb	actin, beta	81822	ENSRNOG00000034254
ENSRNOG00000018184	Tpm1	tropomyosin 1, alpha	24851	ENSRNOG00000018184
ENSRNOG00000019810	Des	desmin	64362	ENSRNOG00000019810
ENSRNOG00000002418	Tgfb2	transforming growth factor, beta 2	81809	ENSRNOG00000002418
Database:KEGG pathway Name:Autoimmune thyroid disease ID:05320
C=72; O=10; E=1.21; R=8.29; rawP=3.44e-07; adjP=5.50e-05
UserID	Gene Symbol	Gene Name	EntrezGene	Ensembl
ENSRNOG00000032596	RT1-T24-1	RT1 class I, locus T24, gene 1	361787	ENSRNOG00000032596
ENSRNOG00000039744	RT1-CE4	RT1 class I, locus CE4	414783	ENSRNOG00000039744
ENSRNOG00000042905	RT1-T24-4	RT1 class I, locus T24, gene 4	414784	ENSRNOG00000042905
ENSRNOG00000033215	RT1-Db1	RT1 class II, locus Db1	294270	ENSRNOG00000033215
ENSRNOG00000000723	RT1-CE5	RT1 class I, locus CE5	309607	ENSRNOG00000000723
ENSRNOG00000031607	RT1-CE3	RT1 class I, locus CE3	414793	ENSRNOG00000031607
ENSRNOG00000032664	RT1-O1	RT1 class Ib, locus O1	24751	ENSRNOG00000032664
ENSRNOG00000000562	Prf1	perforin 1 (pore forming protein)	50669	ENSRNOG00000000562
ENSRNOG00000031090	RT1-CE7	RT1 class I, locus CE7	368153	ENSRNOG00000031090
ENSRNOG00000032844	RT1-Da	RT1 class II, locus Da	294269	ENSRNOG00000032844
Database:KEGG pathway Name:Endocytosis ID:04144
C=230; O=17; E=3.85; R=4.41; rawP=4.24e-07; adjP=6.78e-05
UserID	Gene Symbol	Gene Name	EntrezGene	Ensembl
ENSRNOG00000019555	Arap1	ArfGAP with RhoGAP domain, ankyrin repeat and PH domain 1	361617	ENSRNOG00000019555
ENSRNOG00000039744	RT1-CE4	RT1 class I, locus CE4	414783	ENSRNOG00000039744
ENSRNOG00000042905	RT1-T24-4	RT1 class I, locus T24, gene 4	414784	ENSRNOG00000042905
ENSRNOG00000005739	Asap1	ArfGAP with SH3 domain, ankyrin repeat and PH domain 1	314961	ENSRNOG00000005739
ENSRNOG00000016763	Fgfr4	fibroblast growth factor receptor 4	25114	ENSRNOG00000016763
ENSRNOG00000031090	RT1-CE7	RT1 class I, locus CE7	368153	ENSRNOG00000031090
ENSRNOG00000006411	Cav2	caveolin 2	363425	ENSRNOG00000006411
ENSRNOG00000002418	Tgfb2	transforming growth factor, beta 2	81809	ENSRNOG00000002418
ENSRNOG00000014083	Iqsec3	IQ motif and Sec7 domain 3	404781	ENSRNOG00000014083
ENSRNOG00000032596	RT1-T24-1	RT1 class I, locus T24, gene 1	361787	ENSRNOG00000032596
ENSRNOG00000000723	RT1-CE5	RT1 class I, locus CE5	309607	ENSRNOG00000000723
ENSRNOG00000031607	RT1-CE3	RT1 class I, locus CE3	414793	ENSRNOG00000031607
ENSRNOG00000032664	RT1-O1	RT1 class Ib, locus O1	24751	ENSRNOG00000032664
ENSRNOG00000011346	Ehd2	EH-domain containing 2	361512	ENSRNOG00000011346
ENSRNOG00000006694	Cav1	caveolin 1, caveolae protein	25404	ENSRNOG00000006694
ENSRNOG00000008400	Pml	promyelocytic leukemia	315713	ENSRNOG00000008400
ENSRNOG00000019604	Pld2	phospholipase D2	25097	ENSRNOG00000019604
Database:KEGG pathway Name:ECM-receptor interaction ID:04512
C=74; O=10; E=1.24; R=8.07; rawP=4.47e-07; adjP=7.15e-05
UserID	Gene Symbol	Gene Name	EntrezGene	Ensembl
ENSRNOG00000040108	RGD1565355	similar to fatty acid translocase/CD36	499985	ENSRNOG00000040108
ENSRNOG00000016281	Col4a1	collagen, type IV, alpha 1	290905	ENSRNOG00000016281
ENSRNOG00000006094	Cd44	Cd44 molecule	25406	ENSRNOG00000006094
ENSRNOG00000021182	Sv2a	synaptic vesicle glycoprotein 2a	117559	ENSRNOG00000021182
ENSRNOG00000002667	Lamc2	laminin, gamma 2	192362	ENSRNOG00000002667
ENSRNOG00000023007	Col6a6	collagen, type VI, alpha 6	315979	ENSRNOG00000023007
ENSRNOG00000023972	Col4a2	collagen, type IV, alpha 2	306628	ENSRNOG00000023972
ENSRNOG00000002680	Lamc1	laminin, gamma 1	117036	ENSRNOG00000002680
ENSRNOG00000021441	Reln	reelin	24718	ENSRNOG00000021441
ENSRNOG00000019689	Vwf	von Willebrand factor	116669	ENSRNOG00000019689
Database:KEGG pathway Name:Fatty acid metabolism ID:00071
C=46; O=8; E=0.77; R=10.39; rawP=8.87e-07; adjP=0.0001
UserID	Gene Symbol	Gene Name	EntrezGene	Ensembl
ENSRNOG00000009845	Acadm	acyl-CoA dehydrogenase, C-4 to C-12 straight chain	24158	ENSRNOG00000009845
ENSRNOG00000001770	Ehhadh	enoyl-CoA, hydratase/3-hydroxyacyl CoA dehydrogenase	171142	ENSRNOG00000001770
ENSRNOG00000014645	Aldh7a1	aldehyde dehydrogenase 7 family, member A1	291450	ENSRNOG00000014645
ENSRNOG00000013766	Acaa2	acetyl-CoA acyltransferase 2	170465	ENSRNOG00000013766
ENSRNOG00000007862	Acat1	acetyl-CoA acetyltransferase 1	25014	ENSRNOG00000007862
ENSRNOG00000010438	Cpt1b	carnitine palmitoyltransferase 1b, muscle	25756	ENSRNOG00000010438
ENSRNOG00000010697	Hadh	hydroxyacyl-CoA dehydrogenase	113965	ENSRNOG00000010697
ENSRNOG00000010800	Hadhb	hydroxyacyl-CoA dehydrogenase/3-ketoacyl-CoA thiolase/enoyl-CoA hydratase (trifunctional protein), beta subunit	171155	ENSRNOG00000010800
Database:KEGG pathway Name:Small cell lung cancer ID:05222
C=84; O=10; E=1.41; R=7.11; rawP=1.48e-06; adjP=0.0002
UserID	Gene Symbol	Gene Name	EntrezGene	Ensembl
ENSRNOG00000016846	Pik3cd	phosphoinositide-3-kinase, catalytic, delta polypeptide	366508	ENSRNOG00000016846
ENSRNOG00000016281	Col4a1	collagen, type IV, alpha 1	290905	ENSRNOG00000016281
ENSRNOG00000008049	Max	MYC associated factor X	60661	ENSRNOG00000008049
ENSRNOG00000002667	Lamc2	laminin, gamma 2	192362	ENSRNOG00000002667
ENSRNOG00000010756	Tp53	tumor protein p53	24842	ENSRNOG00000010756
ENSRNOG00000014130	Cks2	CDC28 protein kinase regulatory subunit 2	498709	ENSRNOG00000014130
ENSRNOG00000021218	Pias3	protein inhibitor of activated STAT, 3	83614	ENSRNOG00000021218
ENSRNOG00000023972	Col4a2	collagen, type IV, alpha 2	306628	ENSRNOG00000023972
ENSRNOG00000002680	Lamc1	laminin, gamma 1	117036	ENSRNOG00000002680
ENSRNOG00000004537	Rxrg	retinoid X receptor gamma	83574	ENSRNOG00000004537
Database:KEGG pathway Name:Huntington's disease ID:05016
C=218; O=16; E=3.65; R=4.38; rawP=1.01e-06; adjP=0.0002
UserID	Gene Symbol	Gene Name	EntrezGene	Ensembl
ENSRNOG00000014078	Ndufb8	NADH dehydrogenase (ubiquinone) 1 beta subcomplex 8	293991	ENSRNOG00000014078
ENSRNOG00000013331	Sdha	succinate dehydrogenase complex, subunit A, flavoprotein (Fp)	157074	ENSRNOG00000013331
ENSRNOG00000010756	Tp53	tumor protein p53	24842	ENSRNOG00000010756
ENSRNOG00000011849	Ndufs1	NADH dehydrogenase (ubiquinone) Fe-S protein 1	301458	ENSRNOG00000011849
ENSRNOG00000016470	Ndufa10	NADH dehydrogenase (ubiquinone) 1 alpha subcomplex 10	678759	ENSRNOG00000016470
ENSRNOG00000024539	Ndufb6	NADH dehydrogenase (ubiquinone) 1 beta subcomplex, 6	297990	ENSRNOG00000024539
ENSRNOG00000019277	Vdac3	voltage-dependent anion channel 3	83532	ENSRNOG00000019277
ENSRNOG00000036742	Uqcrc2	ubiquinol cytochrome c reductase core protein 2	293448	ENSRNOG00000036742
ENSRNOG00000018129	Ndufab1	NADH dehydrogenase (ubiquinone) 1, alpha/beta subcomplex, 1	293453	ENSRNOG00000018129
ENSRNOG00000010830	Slc25a4	solute carrier family 25 (mitochondrial carrier; adenine nucleotide translocator), member 4	85333	ENSRNOG00000010830
ENSRNOG00000012956	Tgm2	transglutaminase 2, C polypeptide	56083	ENSRNOG00000012956
ENSRNOG00000007967	Sdhb	succinate dehydrogenase complex, subunit B, iron sulfur (Ip)	298596	ENSRNOG00000007967
ENSRNOG00000001551	Atp5j	ATP synthase, H+ transporting, mitochondrial Fo complex, subunit F6	94271	ENSRNOG00000001551
ENSRNOG00000042503	Ndufv2	NADH dehydrogenase (ubiquinone) flavoprotein 2	81728	ENSRNOG00000042503
ENSRNOG00000001991	Atp5o	ATP synthase, H+ transporting, mitochondrial F1 complex, O subunit	192241	ENSRNOG00000001991
ENSRNOG00000017032	Atp5a1	ATP synthase, H+ transporting, mitochondrial F1 complex, alpha subunit 1, cardiac muscle	65262	ENSRNOG00000017032
Database:KEGG pathway Name:Oxidative phosphorylation ID:00190
C=156; O=13; E=2.61; R=4.98; rawP=2.56e-06; adjP=0.0004
UserID	Gene Symbol	Gene Name	EntrezGene	Ensembl
ENSRNOG00000014078	Ndufb8	NADH dehydrogenase (ubiquinone) 1 beta subcomplex 8	293991	ENSRNOG00000014078
ENSRNOG00000012091	Ppa2	pyrophosphatase (inorganic) 2	310856	ENSRNOG00000012091
ENSRNOG00000013331	Sdha	succinate dehydrogenase complex, subunit A, flavoprotein (Fp)	157074	ENSRNOG00000013331
ENSRNOG00000011849	Ndufs1	NADH dehydrogenase (ubiquinone) Fe-S protein 1	301458	ENSRNOG00000011849
ENSRNOG00000016470	Ndufa10	NADH dehydrogenase (ubiquinone) 1 alpha subcomplex 10	678759	ENSRNOG00000016470
ENSRNOG00000024539	Ndufb6	NADH dehydrogenase (ubiquinone) 1 beta subcomplex, 6	297990	ENSRNOG00000024539
ENSRNOG00000036742	Uqcrc2	ubiquinol cytochrome c reductase core protein 2	293448	ENSRNOG00000036742
ENSRNOG00000018129	Ndufab1	NADH dehydrogenase (ubiquinone) 1, alpha/beta subcomplex, 1	293453	ENSRNOG00000018129
ENSRNOG00000007967	Sdhb	succinate dehydrogenase complex, subunit B, iron sulfur (Ip)	298596	ENSRNOG00000007967
ENSRNOG00000001551	Atp5j	ATP synthase, H+ transporting, mitochondrial Fo complex, subunit F6	94271	ENSRNOG00000001551
ENSRNOG00000042503	Ndufv2	NADH dehydrogenase (ubiquinone) flavoprotein 2	81728	ENSRNOG00000042503
ENSRNOG00000001991	Atp5o	ATP synthase, H+ transporting, mitochondrial F1 complex, O subunit	192241	ENSRNOG00000001991
ENSRNOG00000017032	Atp5a1	ATP synthase, H+ transporting, mitochondrial F1 complex, alpha subunit 1, cardiac muscle	65262	ENSRNOG00000017032
Database:KEGG pathway Name:Fatty acid elongation in mitochondria ID:00062
C=8; O=4; E=0.13; R=29.86; rawP=5.18e-06; adjP=0.0008
UserID	Gene Symbol	Gene Name	EntrezGene	Ensembl
ENSRNOG00000013766	Acaa2	acetyl-CoA acyltransferase 2	170465	ENSRNOG00000013766
ENSRNOG00000028047	Mecr	mitochondrial trans-2-enoyl-CoA reductase	29470	ENSRNOG00000028047
ENSRNOG00000010800	Hadhb	hydroxyacyl-CoA dehydrogenase/3-ketoacyl-CoA thiolase/enoyl-CoA hydratase (trifunctional protein), beta subunit	171155	ENSRNOG00000010800
ENSRNOG00000010697	Hadh	hydroxyacyl-CoA dehydrogenase	113965	ENSRNOG00000010697
Database:KEGG pathway Name:Protein digestion and absorption ID:04974
C=78; O=9; E=1.31; R=6.89; rawP=6.43e-06; adjP=0.0010
UserID	Gene Symbol	Gene Name	EntrezGene	Ensembl
ENSRNOG00000010510	Col12a1	collagen, type XII, alpha 1	25683	ENSRNOG00000010510
ENSRNOG00000016281	Col4a1	collagen, type IV, alpha 1	290905	ENSRNOG00000016281
ENSRNOG00000023007	Col6a6	collagen, type VI, alpha 6	315979	ENSRNOG00000023007
ENSRNOG00000039197	Col15a1	collagen, type XV, alpha 1	298069	ENSRNOG00000039197
ENSRNOG00000023972	Col4a2	collagen, type IV, alpha 2	306628	ENSRNOG00000023972
ENSRNOG00000011181	Cpa3	carboxypeptidase A3, mast cell	54242	ENSRNOG00000011181
ENSRNOG00000001469	Eln	elastin	25043	ENSRNOG00000001469
ENSRNOG00000015159	Slc9a3	solute carrier family 9 (sodium/hydrogen exchanger), member 3	24784	ENSRNOG00000015159
ENSRNOG00000010630	Prcp	prolylcarboxypeptidase (angiotensinase C)	293118	ENSRNOG00000010630
Database:KEGG pathway Name:Glyoxylate and dicarboxylate metabolism ID:00630
C=17; O=5; E=0.28; R=17.56; rawP=6.81e-06; adjP=0.0011
UserID	Gene Symbol	Gene Name	EntrezGene	Ensembl
ENSRNOG00000024128	Aco2	aconitase 2, mitochondrial	79250	ENSRNOG00000024128
ENSRNOG00000001440	Mdh2	malate dehydrogenase 2, NAD (mitochondrial)	81829	ENSRNOG00000001440
ENSRNOG00000008103	Mdh1	malate dehydrogenase 1, NAD (soluble)	24551	ENSRNOG00000008103
ENSRNOG00000007862	Acat1	acetyl-CoA acetyltransferase 1	25014	ENSRNOG00000007862
ENSRNOG00000005849	Aco1	aconitase 1, soluble	50655	ENSRNOG00000005849
Database:KEGG pathway Name:Cell cycle ID:04110
C=124; O=11; E=2.08; R=5.30; rawP=8.24e-06; adjP=0.0013
UserID	Gene Symbol	Gene Name	EntrezGene	Ensembl
ENSRNOG00000018635	Ccnb1	cyclin B1	25203	ENSRNOG00000018635
ENSRNOG00000010756	Tp53	tumor protein p53	24842	ENSRNOG00000010756
ENSRNOG00000000632	Cdk1	cyclin-dependent kinase 1	54237	ENSRNOG00000000632
ENSRNOG00000026119	Ywhah	tyrosine 3-monooxygenase/tryptophan 5-monooxygenase activation protein, eta polypeptide	25576	ENSRNOG00000026119
ENSRNOG00000015423	Ccna2	cyclin A2	114494	ENSRNOG00000015423
ENSRNOG00000028415	Cdc20	cell division cycle 20 homolog (S. cerevisiae)	64515	ENSRNOG00000028415
ENSRNOG00000003703	Mcm6	minichromosome maintenance complex component 6	29685	ENSRNOG00000003703
ENSRNOG00000005376	Mad2l1	MAD2 mitotic arrest deficient-like 1 (yeast)	297176	ENSRNOG00000005376
ENSRNOG00000007906	Bub1b	budding uninhibited by benzimidazoles 1 homolog, beta (S. cerevisiae)	171576	ENSRNOG00000007906
ENSRNOG00000018815	Plk1	polo-like kinase 1	25515	ENSRNOG00000018815
ENSRNOG00000002418	Tgfb2	transforming growth factor, beta 2	81809	ENSRNOG00000002418
Database:KEGG pathway Name:Pathways in cancer ID:05200
C=319; O=18; E=5.34; R=3.37; rawP=9.14e-06; adjP=0.0015
UserID	Gene Symbol	Gene Name	EntrezGene	Ensembl
ENSRNOG00000019768	Ncoa4	nuclear receptor coactivator 4	619385	ENSRNOG00000019768
ENSRNOG00000016846	Pik3cd	phosphoinositide-3-kinase, catalytic, delta polypeptide	366508	ENSRNOG00000016846
ENSRNOG00000016281	Col4a1	collagen, type IV, alpha 1	290905	ENSRNOG00000016281
ENSRNOG00000008049	Max	MYC associated factor X	60661	ENSRNOG00000008049
ENSRNOG00000001931	Fgf12	fibroblast growth factor 12	170630	ENSRNOG00000001931
ENSRNOG00000002667	Lamc2	laminin, gamma 2	192362	ENSRNOG00000002667
ENSRNOG00000010756	Tp53	tumor protein p53	24842	ENSRNOG00000010756
ENSRNOG00000021218	Pias3	protein inhibitor of activated STAT, 3	83614	ENSRNOG00000021218
ENSRNOG00000017441	Tpm3	tropomyosin 3, gamma	117557	ENSRNOG00000017441
ENSRNOG00000002418	Tgfb2	transforming growth factor, beta 2	81809	ENSRNOG00000002418
ENSRNOG00000008015	Fos	FBJ osteosarcoma oncogene	314322	ENSRNOG00000008015
ENSRNOG00000017197	Pdgfb	platelet-derived growth factor beta polypeptide	24628	ENSRNOG00000017197
ENSRNOG00000023972	Col4a2	collagen, type IV, alpha 2	306628	ENSRNOG00000023972
ENSRNOG00000014130	Cks2	CDC28 protein kinase regulatory subunit 2	498709	ENSRNOG00000014130
ENSRNOG00000002680	Lamc1	laminin, gamma 1	117036	ENSRNOG00000002680
ENSRNOG00000003653	Fh	fumarate hydratase	24368	ENSRNOG00000003653
ENSRNOG00000008400	Pml	promyelocytic leukemia	315713	ENSRNOG00000008400
ENSRNOG00000004537	Rxrg	retinoid X receptor gamma	83574	ENSRNOG00000004537
Database:KEGG pathway Name:Tryptophan metabolism ID:00380
C=46; O=7; E=0.77; R=9.09; rawP=1.09e-05; adjP=0.0017
UserID	Gene Symbol	Gene Name	EntrezGene	Ensembl
ENSRNOG00000015354	Aox1	aldehyde oxidase 1	54349	ENSRNOG00000015354
ENSRNOG00000001770	Ehhadh	enoyl-CoA, hydratase/3-hydroxyacyl CoA dehydrogenase	171142	ENSRNOG00000001770
ENSRNOG00000014645	Aldh7a1	aldehyde dehydrogenase 7 family, member A1	291450	ENSRNOG00000014645
ENSRNOG00000002848	Maoa	monoamine oxidase A	29253	ENSRNOG00000002848
ENSRNOG00000007862	Acat1	acetyl-CoA acetyltransferase 1	25014	ENSRNOG00000007862
ENSRNOG00000010697	Hadh	hydroxyacyl-CoA dehydrogenase	113965	ENSRNOG00000010697
ENSRNOG00000004327	Ddc	dopa decarboxylase (aromatic L-amino acid decarboxylase)	24311	ENSRNOG00000004327
Database:KEGG pathway Name:Cell adhesion molecules (CAMs) ID:04514
C=156; O=12; E=2.61; R=4.59; rawP=1.40e-05; adjP=0.0022
UserID	Gene Symbol	Gene Name	EntrezGene	Ensembl
ENSRNOG00000032596	RT1-T24-1	RT1 class I, locus T24, gene 1	361787	ENSRNOG00000032596
ENSRNOG00000039744	RT1-CE4	RT1 class I, locus CE4	414783	ENSRNOG00000039744
ENSRNOG00000042905	RT1-T24-4	RT1 class I, locus T24, gene 4	414784	ENSRNOG00000042905
ENSRNOG00000033215	RT1-Db1	RT1 class II, locus Db1	294270	ENSRNOG00000033215
ENSRNOG00000000723	RT1-CE5	RT1 class I, locus CE5	309607	ENSRNOG00000000723
ENSRNOG00000031607	RT1-CE3	RT1 class I, locus CE3	414793	ENSRNOG00000031607
ENSRNOG00000032664	RT1-O1	RT1 class Ib, locus O1	24751	ENSRNOG00000032664
ENSRNOG00000017980	Itgal	integrin, alpha L	308995	ENSRNOG00000017980
ENSRNOG00000031090	RT1-CE7	RT1 class I, locus CE7	368153	ENSRNOG00000031090
ENSRNOG00000031890	Ncam1	neural cell adhesion molecule 1	24586	ENSRNOG00000031890
ENSRNOG00000032844	RT1-Da	RT1 class II, locus Da	294269	ENSRNOG00000032844
ENSRNOG00000016136	Pdcd1lg2	programmed cell death 1 ligand 2	309304	ENSRNOG00000016136
Database:KEGG pathway Name:Alzheimer's disease ID:05010
C=212; O=14; E=3.55; R=3.94; rawP=1.58e-05; adjP=0.0025
UserID	Gene Symbol	Gene Name	EntrezGene	Ensembl
ENSRNOG00000014078	Ndufb8	NADH dehydrogenase (ubiquinone) 1 beta subcomplex 8	293991	ENSRNOG00000014078
ENSRNOG00000013331	Sdha	succinate dehydrogenase complex, subunit A, flavoprotein (Fp)	157074	ENSRNOG00000013331
ENSRNOG00000001285	Atp2a2	ATPase, Ca++ transporting, cardiac muscle, slow twitch 2	29693	ENSRNOG00000001285
ENSRNOG00000011849	Ndufs1	NADH dehydrogenase (ubiquinone) Fe-S protein 1	301458	ENSRNOG00000011849
ENSRNOG00000016470	Ndufa10	NADH dehydrogenase (ubiquinone) 1 alpha subcomplex 10	678759	ENSRNOG00000016470
ENSRNOG00000024539	Ndufb6	NADH dehydrogenase (ubiquinone) 1 beta subcomplex, 6	297990	ENSRNOG00000024539
ENSRNOG00000036742	Uqcrc2	ubiquinol cytochrome c reductase core protein 2	293448	ENSRNOG00000036742
ENSRNOG00000018129	Ndufab1	NADH dehydrogenase (ubiquinone) 1, alpha/beta subcomplex, 1	293453	ENSRNOG00000018129
ENSRNOG00000018630	Gapdh	glyceraldehyde-3-phosphate dehydrogenase	24383	ENSRNOG00000018630
ENSRNOG00000007967	Sdhb	succinate dehydrogenase complex, subunit B, iron sulfur (Ip)	298596	ENSRNOG00000007967
ENSRNOG00000042503	Ndufv2	NADH dehydrogenase (ubiquinone) flavoprotein 2	81728	ENSRNOG00000042503
ENSRNOG00000001991	Atp5o	ATP synthase, H+ transporting, mitochondrial F1 complex, O subunit	192241	ENSRNOG00000001991
ENSRNOG00000001551	Atp5j	ATP synthase, H+ transporting, mitochondrial Fo complex, subunit F6	94271	ENSRNOG00000001551
ENSRNOG00000017032	Atp5a1	ATP synthase, H+ transporting, mitochondrial F1 complex, alpha subunit 1, cardiac muscle	65262	ENSRNOG00000017032
Database:KEGG pathway Name:Phagosome ID:04145
C=185; O=13; E=3.10; R=4.20; rawP=1.64e-05; adjP=0.0026
UserID	Gene Symbol	Gene Name	EntrezGene	Ensembl
ENSRNOG00000013743	Sec61a1	Sec61 alpha 1 subunit (S. cerevisiae)	80843	ENSRNOG00000013743
ENSRNOG00000040108	RGD1565355	similar to fatty acid translocase/CD36	499985	ENSRNOG00000040108
ENSRNOG00000032596	RT1-T24-1	RT1 class I, locus T24, gene 1	361787	ENSRNOG00000032596
ENSRNOG00000039744	RT1-CE4	RT1 class I, locus CE4	414783	ENSRNOG00000039744
ENSRNOG00000042905	RT1-T24-4	RT1 class I, locus T24, gene 4	414784	ENSRNOG00000042905
ENSRNOG00000033215	RT1-Db1	RT1 class II, locus Db1	294270	ENSRNOG00000033215
ENSRNOG00000000723	RT1-CE5	RT1 class I, locus CE5	309607	ENSRNOG00000000723
ENSRNOG00000031607	RT1-CE3	RT1 class I, locus CE3	414793	ENSRNOG00000031607
ENSRNOG00000032664	RT1-O1	RT1 class Ib, locus O1	24751	ENSRNOG00000032664
ENSRNOG00000031090	RT1-CE7	RT1 class I, locus CE7	368153	ENSRNOG00000031090
ENSRNOG00000034254	Actb	actin, beta	81822	ENSRNOG00000034254
ENSRNOG00000032844	RT1-Da	RT1 class II, locus Da	294269	ENSRNOG00000032844
ENSRNOG00000003597	Tuba4a	tubulin, alpha 4A	316531	ENSRNOG00000003597
Database:KEGG pathway Name:Arginine and proline metabolism ID:00330
C=53; O=7; E=0.89; R=7.89; rawP=2.84e-05; adjP=0.0045
UserID	Gene Symbol	Gene Name	EntrezGene	Ensembl
ENSRNOG00000009348	Nos3	nitric oxide synthase 3, endothelial cell	24600	ENSRNOG00000009348
ENSRNOG00000014645	Aldh7a1	aldehyde dehydrogenase 7 family, member A1	291450	ENSRNOG00000014645
ENSRNOG00000002848	Maoa	monoamine oxidase A	29253	ENSRNOG00000002848
ENSRNOG00000000281	Prodh	proline dehydrogenase (oxidase) 1	680409	ENSRNOG00000000281
ENSRNOG00000016837	Ckm	creatine kinase, muscle	24265	ENSRNOG00000016837
ENSRNOG00000016807	Oat	ornithine aminotransferase	64313	ENSRNOG00000016807
ENSRNOG00000000585	Amd1	adenosylmethionine decarboxylase 1	81640	ENSRNOG00000000585
Liver RNA-seq
User data and parameters: Organism: rnorvegicus, Id Type: ensembl_gene_stable_id, Ref Set: entrezgene, Significance Level: .01, Statistics Test: Hypergeometric, MTC: bonferroni, Minimum: 2
The results for each enriched gene sets are listed in this table.
For each gene set, the first row lists database name, gene set name , and corresponding gene set ID.
The second row lists the following statistics:
C: the number of reference genes in the category
O: the number of genes in the gene set and also in the category
E: the expected number in the category
R: ratio of enrichment
rawP: p value from hypergeometric test
adjP: p value adjusted by the multiple test adjustment
Finally, genes in the pathway are listed. For each gene, the table lists the user uploaded ID and value (optional), Entrez ID, Ensembl Gene Stable ID, Gene symbol, and description. Ensembl Gene Stable ID and Entrez Gene ID are linked to the Ensembl and Entrez Gene databases, respectively.
Database:KEGG pathway Name:Drug metabolism - cytochrome P450 ID:00982
C=83; O=10; E=0.47; R=21.41; rawP=4.51e-11; adjP=3.07e-09
UserID	Gene Symbol	Gene Name	EntrezGene	Ensembl
ENSRNOG00000033923	Aox3l1	aldehyde oxidase 3-like 1	316421	ENSRNOG00000033923
ENSRNOG00000012436	Adh6	alcohol dehydrogenase 6 (class V)	310903	ENSRNOG00000012436
ENSRNOG00000016484	Gstk1	glutathione S-transferase kappa 1	297029	ENSRNOG00000016484
ENSRNOG00000032959	Adh7	alcohol dehydrogenase 7 (class IV), mu or sigma polypeptide	171178	ENSRNOG00000032959
ENSRNOG00000029128	Cyp2d5	cytochrome P450, family 2, subfamily d, polypeptide 5	286963	ENSRNOG00000029128
ENSRNOG00000013484	Gsta3	glutathione S-transferase A3	24421	ENSRNOG00000013484
ENSRNOG00000015354	Aox1	aldehyde oxidase 1	54349	ENSRNOG00000015354
ENSRNOG00000001980	Ugt2b15	UDP glucuronosyltransferase 2 family, polypeptide B15	83808	ENSRNOG00000001980
ENSRNOG00000028746	Gsto1	glutathione S-transferase omega 1	114846	ENSRNOG00000028746
ENSRNOG00000003620	Fmo3	flavin containing monooxygenase 3	84493	ENSRNOG00000003620
Database:KEGG pathway Name:Metabolic pathways ID:01100
C=1169; O=28; E=6.58; R=4.26; rawP=1.54e-10; adjP=1.05e-08
UserID	Gene Symbol	Gene Name	EntrezGene	Ensembl
ENSRNOG00000019656	Btd	biotinidase	306262	ENSRNOG00000019656
ENSRNOG00000012436	Adh6	alcohol dehydrogenase 6 (class V)	310903	ENSRNOG00000012436
ENSRNOG00000032959	Adh7	alcohol dehydrogenase 7 (class IV), mu or sigma polypeptide	171178	ENSRNOG00000032959
ENSRNOG00000018662	Amacr	alpha-methylacyl-CoA racemase	25284	ENSRNOG00000018662
ENSRNOG00000014018	St8sia1	ST8 alpha-N-acetyl-neuraminide alpha-2,8-sialyltransferase 1	25280	ENSRNOG00000014018
ENSRNOG00000015354	Aox1	aldehyde oxidase 1	54349	ENSRNOG00000015354
ENSRNOG00000001267	Lss	lanosterol synthase (2,3-oxidosqualene-lanosterol cyclase)	81681	ENSRNOG00000001267
ENSRNOG00000001980	Ugt2b15	UDP glucuronosyltransferase 2 family, polypeptide B15	83808	ENSRNOG00000001980
ENSRNOG00000018053	Fech	ferrochelatase	361338	ENSRNOG00000018053
ENSRNOG00000031211	Acsm5	acyl-CoA synthetase medium-chain family member 5	361637	ENSRNOG00000031211
ENSRNOG00000008798	Pipox	pipecolic acid oxidase	303272	ENSRNOG00000008798
ENSRNOG00000020642	Flad1	flavin adenine dinucleotide synthetase	751787	ENSRNOG00000020642
ENSRNOG00000009628	Pfkm	phosphofructokinase, muscle	65152	ENSRNOG00000009628
ENSRNOG00000005930	Nnmt	nicotinamide N-methyltransferase	300691	ENSRNOG00000005930
ENSRNOG00000012664	Polr1e	polymerase (RNA) I polypeptide E	313245	ENSRNOG00000012664
ENSRNOG00000006926	Atp6v0d2	ATPase, H+ transporting, lysosomal V0 subunit D2	297932	ENSRNOG00000006926
ENSRNOG00000019481	Cyp8b1	cytochrome P450, family 8, subfamily b, polypeptide 1	81924	ENSRNOG00000019481
ENSRNOG00000033923	Aox3l1	aldehyde oxidase 3-like 1	316421	ENSRNOG00000033923
ENSRNOG00000010284	St3gal5	ST3 beta-galactoside alpha-2,3-sialyltransferase 5	83505	ENSRNOG00000010284
ENSRNOG00000013521	Dhfr	dihydrofolate reductase	24312	ENSRNOG00000013521
ENSRNOG00000000694	Dao	D-amino-acid oxidase	114027	ENSRNOG00000000694
ENSRNOG00000014976	Acsm2a	acyl-CoA synthetase medium-chain family member 2A	246263	ENSRNOG00000014976
ENSRNOG00000008245	Ptgis	prostaglandin I2 (prostacyclin) synthase	25527	ENSRNOG00000008245
ENSRNOG00000034157	Cyp4f6	cytochrome P450, family 4, subfamily f, polypeptide 6	266689	ENSRNOG00000034157
ENSRNOG00000016348	Tat	tyrosine aminotransferase	24813	ENSRNOG00000016348
ENSRNOG00000017821	Agxt2	alanine-glyoxylate aminotransferase 2	83784	ENSRNOG00000017821
ENSRNOG00000008944	Ext2	exostosin 2	311215	ENSRNOG00000008944
ENSRNOG00000020035	Cyp17a1	cytochrome P450, family 17, subfamily a, polypeptide 1	25146	ENSRNOG00000020035
Database:KEGG pathway Name:Bile secretion ID:04976
C=74; O=7; E=0.42; R=16.81; rawP=2.14e-07; adjP=1.46e-05
UserID	Gene Symbol	Gene Name	EntrezGene	Ensembl
ENSRNOG00000008276	Adcy1	adenylate cyclase 1 (brain)	305509	ENSRNOG00000008276
ENSRNOG00000011648	Aqp1	aquaporin 1	25240	ENSRNOG00000011648
ENSRNOG00000001980	Ugt2b15	UDP glucuronosyltransferase 2 family, polypeptide B15	83808	ENSRNOG00000001980
ENSRNOG00000016469	Fxyd2	FXYD domain-containing ion transport regulator 2	29639	ENSRNOG00000016469
ENSRNOG00000002934	Atp1b1	ATPase, Na+/K+ transporting, beta 1 polypeptide	25650	ENSRNOG00000002934
ENSRNOG00000007041	Abcg2	ATP-binding cassette, subfamily G (WHITE), member 2	312382	ENSRNOG00000007041
ENSRNOG00000037753	Slc10a2	solute carrier family 10 (sodium/bile acid cotransporter family), member 2	29500	ENSRNOG00000037753
Database:KEGG pathway Name:Tyrosine metabolism ID:00350
C=34; O=5; E=0.19; R=26.14; rawP=1.32e-06; adjP=8.98e-05
UserID	Gene Symbol	Gene Name	EntrezGene	Ensembl
ENSRNOG00000015354	Aox1	aldehyde oxidase 1	54349	ENSRNOG00000015354
ENSRNOG00000033923	Aox3l1	aldehyde oxidase 3-like 1	316421	ENSRNOG00000033923
ENSRNOG00000016348	Tat	tyrosine aminotransferase	24813	ENSRNOG00000016348
ENSRNOG00000012436	Adh6	alcohol dehydrogenase 6 (class V)	310903	ENSRNOG00000012436
ENSRNOG00000032959	Adh7	alcohol dehydrogenase 7 (class IV), mu or sigma polypeptide	171178	ENSRNOG00000032959
Database:KEGG pathway Name:Metabolism of xenobiotics by cytochrome P450 ID:00980
C=72; O=6; E=0.41; R=14.81; rawP=3.42e-06; adjP=0.0002
UserID	Gene Symbol	Gene Name	EntrezGene	Ensembl
ENSRNOG00000013484	Gsta3	glutathione S-transferase A3	24421	ENSRNOG00000013484
ENSRNOG00000028746	Gsto1	glutathione S-transferase omega 1	114846	ENSRNOG00000028746
ENSRNOG00000001980	Ugt2b15	UDP glucuronosyltransferase 2 family, polypeptide B15	83808	ENSRNOG00000001980
ENSRNOG00000012436	Adh6	alcohol dehydrogenase 6 (class V)	310903	ENSRNOG00000012436
ENSRNOG00000016484	Gstk1	glutathione S-transferase kappa 1	297029	ENSRNOG00000016484
ENSRNOG00000032959	Adh7	alcohol dehydrogenase 7 (class IV), mu or sigma polypeptide	171178	ENSRNOG00000032959
Database:KEGG pathway Name:Phagosome ID:04145
C=185; O=7; E=1.04; R=6.72; rawP=9.21e-05; adjP=0.0063
UserID	Gene Symbol	Gene Name	EntrezGene	Ensembl
ENSRNOG00000040108	RGD1565355	similar to fatty acid translocase/CD36	499985	ENSRNOG00000040108
ENSRNOG00000030712	RT1-A2	RT1 class Ia, locus A2	24974	ENSRNOG00000030712
ENSRNOG00000032596	RT1-T24-1	RT1 class I, locus T24, gene 1	361787	ENSRNOG00000032596
ENSRNOG00000031090	RT1-CE7	RT1 class I, locus CE7	368153	ENSRNOG00000031090
ENSRNOG00000000723	RT1-CE5	RT1 class I, locus CE5	309607	ENSRNOG00000000723
ENSRNOG00000029881	Cd209b	CD209b antigen	288378	ENSRNOG00000029881
ENSRNOG00000006926	Atp6v0d2	ATPase, H+ transporting, lysosomal V0 subunit D2	297932	ENSRNOG00000006926
Database:KEGG pathway Name:Peroxisome ID:04146
C=80; O=5; E=0.45; R=11.11; rawP=9.24e-05; adjP=0.0063
UserID	Gene Symbol	Gene Name	EntrezGene	Ensembl
ENSRNOG00000012777	Nudt19	nudix (nucleoside diphosphate linked moiety X)-type motif 19	308518	ENSRNOG00000012777
ENSRNOG00000000694	Dao	D-amino-acid oxidase	114027	ENSRNOG00000000694
ENSRNOG00000008798	Pipox	pipecolic acid oxidase	303272	ENSRNOG00000008798
ENSRNOG00000016484	Gstk1	glutathione S-transferase kappa 1	297029	ENSRNOG00000016484
ENSRNOG00000018662	Amacr	alpha-methylacyl-CoA racemase	25284	ENSRNOG00000018662
Liver Ribo-seq
User data and parameters: Organism: rnorvegicus, Id Type: ensembl_gene_stable_id, Ref Set: entrezgene, Significance Level: .05, Statistics Test: Hypergeometric, MTC: bonferroni, Minimum: 2
The results for each enriched gene sets are listed in this table.
For each gene set, the first row lists database name, gene set name , and corresponding gene set ID.
The second row lists the following statistics:
C: the number of reference genes in the category
O: the number of genes in the gene set and also in the category
E: the expected number in the category
R: ratio of enrichment
rawP: p value from hypergeometric test
adjP: p value adjusted by the multiple test adjustment
Finally, genes in the pathway are listed. For each gene, the table lists the user uploaded ID and value (optional), Entrez ID, Ensembl Gene Stable ID, Gene symbol, and description. Ensembl Gene Stable ID and Entrez Gene ID are linked to the Ensembl and Entrez Gene databases, respectively.
Database:KEGG pathway Name:Metabolic pathways ID:01100
C=1169; O=61; E=13.00; R=4.69; rawP=1.62e-23; adjP=2.12e-21
UserID	Gene Symbol	Gene Name	EntrezGene	Ensembl
ENSRNOG00000019626	Slc27a5	solute carrier family 27 (fatty acid transporter), member 5	79111	ENSRNOG00000019626
ENSRNOG00000017311	Me3	malic enzyme 3, NADP(+)-dependent, mitochondrial	361602	ENSRNOG00000017311
ENSRNOG00000031420	Hyal2	hyaluronoglucosaminidase 2	64468	ENSRNOG00000031420
ENSRNOG00000019656	Btd	biotinidase	306262	ENSRNOG00000019656
ENSRNOG00000012436	Adh6	alcohol dehydrogenase 6 (class V)	310903	ENSRNOG00000012436
ENSRNOG00000032959	Adh7	alcohol dehydrogenase 7 (class IV), mu or sigma polypeptide	171178	ENSRNOG00000032959
ENSRNOG00000017188	Cyp27a1	cytochrome P450, family 27, subfamily a, polypeptide 1	301517	ENSRNOG00000017188
ENSRNOG00000015354	Aox1	aldehyde oxidase 1	54349	ENSRNOG00000015354
ENSRNOG00000004448	Acss3	acyl-CoA synthetase short-chain family member 3	314800	ENSRNOG00000004448
ENSRNOG00000010277	Idh3a	isocitrate dehydrogenase 3 (NAD+) alpha	114096	ENSRNOG00000010277
ENSRNOG00000001267	Lss	lanosterol synthase (2,3-oxidosqualene-lanosterol cyclase)	81681	ENSRNOG00000001267
ENSRNOG00000018765	Pold4	polymerase (DNA-directed), delta 4	361698	ENSRNOG00000018765
ENSRNOG00000015519	Ces1d	carboxylesterase 1D	113902	ENSRNOG00000015519
ENSRNOG00000010390	Hmbs	hydroxymethylbilane synthase	25709	ENSRNOG00000010390
ENSRNOG00000003307	Gcdh	glutaryl-CoA dehydrogenase	364975	ENSRNOG00000003307
ENSRNOG00000014675	Pi4k2a	phosphatidylinositol 4-kinase type 2 alpha	114554	ENSRNOG00000014675
ENSRNOG00000020642	Flad1	flavin adenine dinucleotide synthetase	751787	ENSRNOG00000020642
ENSRNOG00000008842	Cyp4a8	cytochrome P450, family 4, subfamily a, polypeptide 8	266674	ENSRNOG00000008842
ENSRNOG00000005930	Nnmt	nicotinamide N-methyltransferase	300691	ENSRNOG00000005930
ENSRNOG00000009628	Pfkm	phosphofructokinase, muscle	65152	ENSRNOG00000009628
ENSRNOG00000005424	Odc1	ornithine decarboxylase 1	24609	ENSRNOG00000005424
ENSRNOG00000033923	Aox3l1	aldehyde oxidase 3-like 1	316421	ENSRNOG00000033923
ENSRNOG00000013521	Dhfr	dihydrofolate reductase	24312	ENSRNOG00000013521
ENSRNOG00000003601	RGD1564463	similar to Mdes protein	289322	ENSRNOG00000003601
ENSRNOG00000013766	Acaa2	acetyl-CoA acyltransferase 2	170465	ENSRNOG00000013766
ENSRNOG00000014976	Acsm2a	acyl-CoA synthetase medium-chain family member 2A	246263	ENSRNOG00000014976
ENSRNOG00000008245	Ptgis	prostaglandin I2 (prostacyclin) synthase	25527	ENSRNOG00000008245
ENSRNOG00000034157	Cyp4f6	cytochrome P450, family 4, subfamily f, polypeptide 6	266689	ENSRNOG00000034157
ENSRNOG00000000800	Man1a1	mannosidase, alpha, class 1A, member 1	294410	ENSRNOG00000000800
ENSRNOG00000003653	Fh	fumarate hydratase	24368	ENSRNOG00000003653
ENSRNOG00000017084	Hsd11b2	hydroxysteroid 11-beta dehydrogenase 2	25117	ENSRNOG00000017084
ENSRNOG00000009289	Galk2	galactokinase 2	296117	ENSRNOG00000009289
ENSRNOG00000010697	Hadh	hydroxyacyl-CoA dehydrogenase	113965	ENSRNOG00000010697
ENSRNOG00000020928	Cyp2a1	cytochrome P450, family 2, subfamily a, polypeptide 1	24894	ENSRNOG00000020928
ENSRNOG00000006787	Dhcr24	24-dehydrocholesterol reductase	298298	ENSRNOG00000006787
ENSRNOG00000010658	Cth	cystathionase (cystathionine gamma-lyase)	24962	ENSRNOG00000010658
ENSRNOG00000032908	Acaa1b	acetyl-Coenzyme A acyltransferase 1B	501072	ENSRNOG00000032908
ENSRNOG00000018662	Amacr	alpha-methylacyl-CoA racemase	25284	ENSRNOG00000018662
ENSRNOG00000014018	St8sia1	ST8 alpha-N-acetyl-neuraminide alpha-2,8-sialyltransferase 1	25280	ENSRNOG00000014018
ENSRNOG00000007081	Xdh	xanthine dehydrogenase	497811	ENSRNOG00000007081
ENSRNOG00000015392	Pole3	polymerase (DNA directed), epsilon 3 (p17 subunit)	298098	ENSRNOG00000015392
ENSRNOG00000001980	Ugt2b15	UDP glucuronosyltransferase 2 family, polypeptide B15	83808	ENSRNOG00000001980
ENSRNOG00000031211	Acsm5	acyl-CoA synthetase medium-chain family member 5	361637	ENSRNOG00000031211
ENSRNOG00000018053	Fech	ferrochelatase	361338	ENSRNOG00000018053
ENSRNOG00000008798	Pipox	pipecolic acid oxidase	303272	ENSRNOG00000008798
ENSRNOG00000006926	Atp6v0d2	ATPase, H+ transporting, lysosomal V0 subunit D2	297932	ENSRNOG00000006926
ENSRNOG00000006916	Sardh	sarcosine dehydrogenase	114123	ENSRNOG00000006916
ENSRNOG00000012966	Acadl	acyl-CoA dehydrogenase, long chain	25287	ENSRNOG00000012966
ENSRNOG00000021032	Sphk2	sphingosine kinase 2	308589	ENSRNOG00000021032
ENSRNOG00000000694	Dao	D-amino-acid oxidase	114027	ENSRNOG00000000694
ENSRNOG00000009348	Nos3	nitric oxide synthase 3, endothelial cell	24600	ENSRNOG00000009348
ENSRNOG00000011617	Dguok	deoxyguanosine kinase	297389	ENSRNOG00000011617
ENSRNOG00000014365	Gne	glucosamine (UDP-N-acetyl)-2-epimerase/N-acetylmannosamine kinase	114711	ENSRNOG00000014365
ENSRNOG00000016348	Tat	tyrosine aminotransferase	24813	ENSRNOG00000016348
ENSRNOG00000008209	St3gal1	ST3 beta-galactoside alpha-2,3-sialyltransferase 1	362924	ENSRNOG00000008209
ENSRNOG00000017821	Agxt2	alanine-glyoxylate aminotransferase 2	83784	ENSRNOG00000017821
ENSRNOG00000008944	Ext2	exostosin 2	311215	ENSRNOG00000008944
ENSRNOG00000011452	Aldoc	aldolase C, fructose-bisphosphate	24191	ENSRNOG00000011452
ENSRNOG00000010222	Glud1	glutamate dehydrogenase 1	24399	ENSRNOG00000010222
ENSRNOG00000020035	Cyp17a1	cytochrome P450, family 17, subfamily a, polypeptide 1	25146	ENSRNOG00000020035
ENSRNOG00000010872	Ckb	creatine kinase, brain	24264	ENSRNOG00000010872
Database:KEGG pathway Name:Drug metabolism - cytochrome P450 ID:00982
C=83; O=12; E=0.92; R=13.00; rawP=1.49e-10; adjP=1.95e-08
UserID	Gene Symbol	Gene Name	EntrezGene	Ensembl
ENSRNOG00000020928	Cyp2a1	cytochrome P450, family 2, subfamily a, polypeptide 1	24894	ENSRNOG00000020928
ENSRNOG00000033923	Aox3l1	aldehyde oxidase 3-like 1	316421	ENSRNOG00000033923
ENSRNOG00000012436	Adh6	alcohol dehydrogenase 6 (class V)	310903	ENSRNOG00000012436
ENSRNOG00000016484	Gstk1	glutathione S-transferase kappa 1	297029	ENSRNOG00000016484
ENSRNOG00000032959	Adh7	alcohol dehydrogenase 7 (class IV), mu or sigma polypeptide	171178	ENSRNOG00000032959
ENSRNOG00000029128	Cyp2d5	cytochrome P450, family 2, subfamily d, polypeptide 5	286963	ENSRNOG00000029128
ENSRNOG00000015354	Aox1	aldehyde oxidase 1	54349	ENSRNOG00000015354
ENSRNOG00000013484	Gsta3	glutathione S-transferase A3	24421	ENSRNOG00000013484
ENSRNOG00000018237	Gstp1	glutathione S-transferase pi 1	24426	ENSRNOG00000018237
ENSRNOG00000028746	Gsto1	glutathione S-transferase omega 1	114846	ENSRNOG00000028746
ENSRNOG00000001980	Ugt2b15	UDP glucuronosyltransferase 2 family, polypeptide B15	83808	ENSRNOG00000001980
ENSRNOG00000003620	Fmo3	flavin containing monooxygenase 3	84493	ENSRNOG00000003620
Database:KEGG pathway Name:Bile secretion ID:04976
C=74; O=11; E=0.82; R=13.37; rawP=6.41e-10; adjP=8.40e-08
UserID	Gene Symbol	Gene Name	EntrezGene	Ensembl
ENSRNOG00000019626	Slc27a5	solute carrier family 27 (fatty acid transporter), member 5	79111	ENSRNOG00000019626
ENSRNOG00000011648	Aqp1	aquaporin 1	25240	ENSRNOG00000011648
ENSRNOG00000030019	Atp1a1	ATPase, Na+/K+ transporting, alpha 1 polypeptide	24211	ENSRNOG00000030019
ENSRNOG00000037753	Slc10a2	solute carrier family 10 (sodium/bile acid cotransporter family), member 2	29500	ENSRNOG00000037753
ENSRNOG00000007284	Slc2a1	solute carrier family 2 (facilitated glucose transporter), member 1	24778	ENSRNOG00000007284
ENSRNOG00000017775	Slc5a1	solute carrier family 5 (sodium/glucose cotransporter), member 1	25552	ENSRNOG00000017775
ENSRNOG00000016469	Fxyd2	FXYD domain-containing ion transport regulator 2	29639	ENSRNOG00000016469
ENSRNOG00000001980	Ugt2b15	UDP glucuronosyltransferase 2 family, polypeptide B15	83808	ENSRNOG00000001980
ENSRNOG00000002934	Atp1b1	ATPase, Na+/K+ transporting, beta 1 polypeptide	25650	ENSRNOG00000002934
ENSRNOG00000007041	Abcg2	ATP-binding cassette, subfamily G (WHITE), member 2	312382	ENSRNOG00000007041
ENSRNOG00000015949	Aqp9	aquaporin 9	65054	ENSRNOG00000015949
Database:KEGG pathway Name:Peroxisome ID:04146
C=80; O=10; E=0.89; R=11.24; rawP=2.17e-08; adjP=2.84e-06
UserID	Gene Symbol	Gene Name	EntrezGene	Ensembl
ENSRNOG00000012777	Nudt19	nudix (nucleoside diphosphate linked moiety X)-type motif 19	308518	ENSRNOG00000012777
ENSRNOG00000000694	Dao	D-amino-acid oxidase	114027	ENSRNOG00000000694
ENSRNOG00000015538	Abcd2	ATP-binding cassette, subfamily D (ALD), member 2	84356	ENSRNOG00000015538
ENSRNOG00000016484	Gstk1	glutathione S-transferase kappa 1	297029	ENSRNOG00000016484
ENSRNOG00000032908	Acaa1b	acetyl-Coenzyme A acyltransferase 1B	501072	ENSRNOG00000032908
ENSRNOG00000018662	Amacr	alpha-methylacyl-CoA racemase	25284	ENSRNOG00000018662
ENSRNOG00000007081	Xdh	xanthine dehydrogenase	497811	ENSRNOG00000007081
ENSRNOG00000011929	Abcd3	ATP-binding cassette, subfamily D (ALD), member 3	25270	ENSRNOG00000011929
ENSRNOG00000015003	Pex11a	peroxisomal biogenesis factor 11 alpha	85249	ENSRNOG00000015003
ENSRNOG00000008798	Pipox	pipecolic acid oxidase	303272	ENSRNOG00000008798
Database:KEGG pathway Name:Fatty acid metabolism ID:00071
C=46; O=8; E=0.51; R=15.64; rawP=3.98e-08; adjP=5.21e-06
UserID	Gene Symbol	Gene Name	EntrezGene	Ensembl
ENSRNOG00000012966	Acadl	acyl-CoA dehydrogenase, long chain	25287	ENSRNOG00000012966
ENSRNOG00000003307	Gcdh	glutaryl-CoA dehydrogenase	364975	ENSRNOG00000003307
ENSRNOG00000008842	Cyp4a8	cytochrome P450, family 4, subfamily a, polypeptide 8	266674	ENSRNOG00000008842
ENSRNOG00000012436	Adh6	alcohol dehydrogenase 6 (class V)	310903	ENSRNOG00000012436
ENSRNOG00000013766	Acaa2	acetyl-CoA acyltransferase 2	170465	ENSRNOG00000013766
ENSRNOG00000032959	Adh7	alcohol dehydrogenase 7 (class IV), mu or sigma polypeptide	171178	ENSRNOG00000032959
ENSRNOG00000032908	Acaa1b	acetyl-Coenzyme A acyltransferase 1B	501072	ENSRNOG00000032908
ENSRNOG00000010697	Hadh	hydroxyacyl-CoA dehydrogenase	113965	ENSRNOG00000010697
Database:KEGG pathway Name:Primary bile acid biosynthesis ID:00120
C=15; O=5; E=0.17; R=29.98; rawP=4.56e-07; adjP=5.97e-05
UserID	Gene Symbol	Gene Name	EntrezGene	Ensembl
ENSRNOG00000019626	Slc27a5	solute carrier family 27 (fatty acid transporter), member 5	79111	ENSRNOG00000019626
ENSRNOG00000009730	Cyp7b1	cytochrome P450, family 7, subfamily b, polypeptide 1	25429	ENSRNOG00000009730
ENSRNOG00000017188	Cyp27a1	cytochrome P450, family 27, subfamily a, polypeptide 1	301517	ENSRNOG00000017188
ENSRNOG00000018662	Amacr	alpha-methylacyl-CoA racemase	25284	ENSRNOG00000018662
ENSRNOG00000010519	Cyp39a1	cytochrome P450, family 39, subfamily a, polypeptide 1	301264	ENSRNOG00000010519
Database:KEGG pathway Name:Complement and coagulation cascades ID:04610
C=69; O=8; E=0.77; R=10.43; rawP=1.02e-06; adjP=0.0001
UserID	Gene Symbol	Gene Name	EntrezGene	Ensembl
ENSRNOG00000004687	Thbd	thrombomodulin	83580	ENSRNOG00000004687
ENSRNOG00000031231	Kng1	kininogen 1	24903	ENSRNOG00000031231
ENSRNOG00000031197	F8	coagulation factor VIII, procoagulant component	302470	ENSRNOG00000031197
ENSRNOG00000032737	F7	coagulation factor VII (serum prothrombin conversion accelerator)	260320	ENSRNOG00000032737
ENSRNOG00000003233	Serpinf2	serpin peptidase inhibitor, clade F (alpha-2 antiplasmin, pigment epithelium derived factor), member 2	287527	ENSRNOG00000003233
ENSRNOG00000012807	C1qa	complement component 1, q subcomponent, A chain	298566	ENSRNOG00000012807
ENSRNOG00000019018	Plat	plasminogen activator, tissue	25692	ENSRNOG00000019018
ENSRNOG00000007457	Serping1	serpin peptidase inhibitor, clade G, member 1	295703	ENSRNOG00000007457
Database:KEGG pathway Name:Cell adhesion molecules (CAMs) ID:04514
C=156; O=11; E=1.73; R=6.34; rawP=1.58e-06; adjP=0.0002
UserID	Gene Symbol	Gene Name	EntrezGene	Ensembl
ENSRNOG00000032596	RT1-T24-1	RT1 class I, locus T24, gene 1	361787	ENSRNOG00000032596
ENSRNOG00000036711	Spn	sialophorin	24796	ENSRNOG00000036711
ENSRNOG00000000723	RT1-CE5	RT1 class I, locus CE5	309607	ENSRNOG00000000723
ENSRNOG00000007178	Cd8a	CD8a molecule	24930	ENSRNOG00000007178
ENSRNOG00000033608	Cd276	Cd276 molecule	315716	ENSRNOG00000033608
ENSRNOG00000031607	RT1-CE3	RT1 class I, locus CE3	414793	ENSRNOG00000031607
ENSRNOG00000032664	RT1-O1	RT1 class Ib, locus O1	24751	ENSRNOG00000032664
ENSRNOG00000017325	Cldn7	claudin 7	65132	ENSRNOG00000017325
ENSRNOG00000030712	RT1-A2	RT1 class Ia, locus A2	24974	ENSRNOG00000030712
ENSRNOG00000031090	RT1-CE7	RT1 class I, locus CE7	368153	ENSRNOG00000031090
ENSRNOG00000018778	Cadm1	cell adhesion molecule 1	363058	ENSRNOG00000018778
Database:KEGG pathway Name:Protein digestion and absorption ID:04974
C=78; O=8; E=0.87; R=9.22; rawP=2.62e-06; adjP=0.0003
UserID	Gene Symbol	Gene Name	EntrezGene	Ensembl
ENSRNOG00000001254	Col6a2	collagen, type VI, alpha 2	361821	ENSRNOG00000001254
ENSRNOG00000006305	Slc38a2	solute carrier family 38, member 2	29642	ENSRNOG00000006305
ENSRNOG00000016469	Fxyd2	FXYD domain-containing ion transport regulator 2	29639	ENSRNOG00000016469
ENSRNOG00000011181	Cpa3	carboxypeptidase A3, mast cell	54242	ENSRNOG00000011181
ENSRNOG00000002934	Atp1b1	ATPase, Na+/K+ transporting, beta 1 polypeptide	25650	ENSRNOG00000002934
ENSRNOG00000030019	Atp1a1	ATPase, Na+/K+ transporting, alpha 1 polypeptide	24211	ENSRNOG00000030019
ENSRNOG00000023007	Col6a6	collagen, type VI, alpha 6	315979	ENSRNOG00000023007
ENSRNOG00000004009	Xpnpep2	X-prolyl aminopeptidase (aminopeptidase P) 2, membrane-bound	117522	ENSRNOG00000004009
Database:KEGG pathway Name:Proximal tubule bicarbonate reclamation ID:04964
C=20; O=5; E=0.22; R=22.48; rawP=2.25e-06; adjP=0.0003
UserID	Gene Symbol	Gene Name	EntrezGene	Ensembl
ENSRNOG00000011648	Aqp1	aquaporin 1	25240	ENSRNOG00000011648
ENSRNOG00000016469	Fxyd2	FXYD domain-containing ion transport regulator 2	29639	ENSRNOG00000016469
ENSRNOG00000002934	Atp1b1	ATPase, Na+/K+ transporting, beta 1 polypeptide	25650	ENSRNOG00000002934
ENSRNOG00000030019	Atp1a1	ATPase, Na+/K+ transporting, alpha 1 polypeptide	24211	ENSRNOG00000030019
ENSRNOG00000010222	Glud1	glutamate dehydrogenase 1	24399	ENSRNOG00000010222
Database:KEGG pathway Name:Antigen processing and presentation ID:04612
C=91; O=8; E=1.01; R=7.91; rawP=8.38e-06; adjP=0.0011
UserID	Gene Symbol	Gene Name	EntrezGene	Ensembl
ENSRNOG00000032596	RT1-T24-1	RT1 class I, locus T24, gene 1	361787	ENSRNOG00000032596
ENSRNOG00000000723	RT1-CE5	RT1 class I, locus CE5	309607	ENSRNOG00000000723
ENSRNOG00000007178	Cd8a	CD8a molecule	24930	ENSRNOG00000007178
ENSRNOG00000031607	RT1-CE3	RT1 class I, locus CE3	414793	ENSRNOG00000031607
ENSRNOG00000032664	RT1-O1	RT1 class Ib, locus O1	24751	ENSRNOG00000032664
ENSRNOG00000018566	Ctsl1	cathepsin L1	25697	ENSRNOG00000018566
ENSRNOG00000030712	RT1-A2	RT1 class Ia, locus A2	24974	ENSRNOG00000030712
ENSRNOG00000031090	RT1-CE7	RT1 class I, locus CE7	368153	ENSRNOG00000031090
Database:KEGG pathway Name:Aldosterone-regulated sodium reabsorption ID:04960
C=44; O=6; E=0.49; R=12.26; rawP=9.05e-06; adjP=0.0012
UserID	Gene Symbol	Gene Name	EntrezGene	Ensembl
ENSRNOG00000016469	Fxyd2	FXYD domain-containing ion transport regulator 2	29639	ENSRNOG00000016469
ENSRNOG00000011815	Sgk1	serum/glucocorticoid regulated kinase 1	29517	ENSRNOG00000011815
ENSRNOG00000002934	Atp1b1	ATPase, Na+/K+ transporting, beta 1 polypeptide	25650	ENSRNOG00000002934
ENSRNOG00000030019	Atp1a1	ATPase, Na+/K+ transporting, alpha 1 polypeptide	24211	ENSRNOG00000030019
ENSRNOG00000017084	Hsd11b2	hydroxysteroid 11-beta dehydrogenase 2	25117	ENSRNOG00000017084
ENSRNOG00000004517	Igf1	insulin-like growth factor 1	24482	ENSRNOG00000004517
Database:KEGG pathway Name:Metabolism of xenobiotics by cytochrome P450 ID:00980
C=72; O=7; E=0.80; R=8.74; rawP=1.59e-05; adjP=0.0021
UserID	Gene Symbol	Gene Name	EntrezGene	Ensembl
ENSRNOG00000018237	Gstp1	glutathione S-transferase pi 1	24426	ENSRNOG00000018237
ENSRNOG00000013484	Gsta3	glutathione S-transferase A3	24421	ENSRNOG00000013484
ENSRNOG00000028746	Gsto1	glutathione S-transferase omega 1	114846	ENSRNOG00000028746
ENSRNOG00000001980	Ugt2b15	UDP glucuronosyltransferase 2 family, polypeptide B15	83808	ENSRNOG00000001980
ENSRNOG00000012436	Adh6	alcohol dehydrogenase 6 (class V)	310903	ENSRNOG00000012436
ENSRNOG00000016484	Gstk1	glutathione S-transferase kappa 1	297029	ENSRNOG00000016484
ENSRNOG00000032959	Adh7	alcohol dehydrogenase 7 (class IV), mu or sigma polypeptide	171178	ENSRNOG00000032959
Database:KEGG pathway Name:Pathways in cancer ID:05200
C=319; O=14; E=3.55; R=3.95; rawP=1.65e-05; adjP=0.0022
UserID	Gene Symbol	Gene Name	EntrezGene	Ensembl
ENSRNOG00000019768	Ncoa4	nuclear receptor coactivator 4	619385	ENSRNOG00000019768
ENSRNOG00000002079	Mapk10	mitogen activated protein kinase 10	25272	ENSRNOG00000002079
ENSRNOG00000005386	Kitlg	KIT ligand	60427	ENSRNOG00000005386
ENSRNOG00000019139	Ctnnb1	catenin (cadherin associated protein), beta 1	84353	ENSRNOG00000019139
ENSRNOG00000007284	Slc2a1	solute carrier family 2 (facilitated glucose transporter), member 1	24778	ENSRNOG00000007284
ENSRNOG00000021318	Epas1	endothelial PAS domain protein 1	29452	ENSRNOG00000021318
ENSRNOG00000002227	Kit	v-kit Hardy-Zuckerman 4 feline sarcoma viral oncogene homolog	64030	ENSRNOG00000002227
ENSRNOG00000022071	Itga2b	integrin, alpha 2B	685269	ENSRNOG00000022071
ENSRNOG00000003653	Fh	fumarate hydratase	24368	ENSRNOG00000003653
ENSRNOG00000004517	Igf1	insulin-like growth factor 1	24482	ENSRNOG00000004517
ENSRNOG00000020723	Pten	phosphatase and tensin homolog	50557	ENSRNOG00000020723
ENSRNOG00000020990	Fgf21	fibroblast growth factor 21	170580	ENSRNOG00000020990
ENSRNOG00000007390	Nfkbia	nuclear factor of kappa light polypeptide gene enhancer in B-cells inhibitor, alpha	25493	ENSRNOG00000007390
ENSRNOG00000016374	Fgfr2	fibroblast growth factor receptor 2	25022	ENSRNOG00000016374
Database:KEGG pathway Name:PPAR signaling pathway ID:03320
C=76; O=7; E=0.85; R=8.28; rawP=2.27e-05; adjP=0.0030
UserID	Gene Symbol	Gene Name	EntrezGene	Ensembl
ENSRNOG00000040108	RGD1565355	similar to fatty acid translocase/CD36	499985	ENSRNOG00000040108
ENSRNOG00000019626	Slc27a5	solute carrier family 27 (fatty acid transporter), member 5	79111	ENSRNOG00000019626
ENSRNOG00000012966	Acadl	acyl-CoA dehydrogenase, long chain	25287	ENSRNOG00000012966
ENSRNOG00000008842	Cyp4a8	cytochrome P450, family 4, subfamily a, polypeptide 8	266674	ENSRNOG00000008842
ENSRNOG00000017188	Cyp27a1	cytochrome P450, family 27, subfamily a, polypeptide 1	301517	ENSRNOG00000017188
ENSRNOG00000032908	Acaa1b	acetyl-Coenzyme A acyltransferase 1B	501072	ENSRNOG00000032908
ENSRNOG00000020440	Fads2	fatty acid desaturase 2	83512	ENSRNOG00000020440
Database:KEGG pathway Name:Hematopoietic cell lineage ID:04640
C=79; O=7; E=0.88; R=7.97; rawP=2.93e-05; adjP=0.0038
UserID	Gene Symbol	Gene Name	EntrezGene	Ensembl
ENSRNOG00000040108	RGD1565355	similar to fatty acid translocase/CD36	499985	ENSRNOG00000040108
ENSRNOG00000002227	Kit	v-kit Hardy-Zuckerman 4 feline sarcoma viral oncogene homolog	64030	ENSRNOG00000002227
ENSRNOG00000005386	Kitlg	KIT ligand	60427	ENSRNOG00000005386
ENSRNOG00000022071	Itga2b	integrin, alpha 2B	685269	ENSRNOG00000022071
ENSRNOG00000016069	Cd3e	CD3 molecule, epsilon	315609	ENSRNOG00000016069
ENSRNOG00000007178	Cd8a	CD8a molecule	24930	ENSRNOG00000007178
ENSRNOG00000015945	Cd3g	CD3 molecule, gamma	300678	ENSRNOG00000015945
Database:KEGG pathway Name:Glycine, serine and threonine metabolism ID:00260
C=33; O=5; E=0.37; R=13.63; rawP=3.06e-05; adjP=0.0040
UserID	Gene Symbol	Gene Name	EntrezGene	Ensembl
ENSRNOG00000006916	Sardh	sarcosine dehydrogenase	114123	ENSRNOG00000006916
ENSRNOG00000000694	Dao	D-amino-acid oxidase	114027	ENSRNOG00000000694
ENSRNOG00000017821	Agxt2	alanine-glyoxylate aminotransferase 2	83784	ENSRNOG00000017821
ENSRNOG00000010658	Cth	cystathionase (cystathionine gamma-lyase)	24962	ENSRNOG00000010658
ENSRNOG00000008798	Pipox	pipecolic acid oxidase	303272	ENSRNOG00000008798
Database:KEGG pathway Name:Tyrosine metabolism ID:00350
C=34; O=5; E=0.38; R=13.22; rawP=3.55e-05; adjP=0.0047
UserID	Gene Symbol	Gene Name	EntrezGene	Ensembl
ENSRNOG00000015354	Aox1	aldehyde oxidase 1	54349	ENSRNOG00000015354
ENSRNOG00000033923	Aox3l1	aldehyde oxidase 3-like 1	316421	ENSRNOG00000033923
ENSRNOG00000016348	Tat	tyrosine aminotransferase	24813	ENSRNOG00000016348
ENSRNOG00000012436	Adh6	alcohol dehydrogenase 6 (class V)	310903	ENSRNOG00000012436
ENSRNOG00000032959	Adh7	alcohol dehydrogenase 7 (class IV), mu or sigma polypeptide	171178	ENSRNOG00000032959
Database:KEGG pathway Name:Phagosome ID:04145
C=185; O=10; E=2.06; R=4.86; rawP=4.72e-05; adjP=0.0062
UserID	Gene Symbol	Gene Name	EntrezGene	Ensembl
ENSRNOG00000040108	RGD1565355	similar to fatty acid translocase/CD36	499985	ENSRNOG00000040108
ENSRNOG00000032596	RT1-T24-1	RT1 class I, locus T24, gene 1	361787	ENSRNOG00000032596
ENSRNOG00000000723	RT1-CE5	RT1 class I, locus CE5	309607	ENSRNOG00000000723
ENSRNOG00000029881	Cd209b	CD209b antigen	288378	ENSRNOG00000029881
ENSRNOG00000031607	RT1-CE3	RT1 class I, locus CE3	414793	ENSRNOG00000031607
ENSRNOG00000032664	RT1-O1	RT1 class Ib, locus O1	24751	ENSRNOG00000032664
ENSRNOG00000018566	Ctsl1	cathepsin L1	25697	ENSRNOG00000018566
ENSRNOG00000030712	RT1-A2	RT1 class Ia, locus A2	24974	ENSRNOG00000030712
ENSRNOG00000031090	RT1-CE7	RT1 class I, locus CE7	368153	ENSRNOG00000031090
ENSRNOG00000006926	Atp6v0d2	ATPase, H+ transporting, lysosomal V0 subunit D2	297932	ENSRNOG00000006926
Database:KEGG pathway Name:Carbohydrate digestion and absorption ID:04973
C=37; O=5; E=0.41; R=12.15; rawP=5.42e-05; adjP=0.0071
UserID	Gene Symbol	Gene Name	EntrezGene	Ensembl
ENSRNOG00000017775	Slc5a1	solute carrier family 5 (sodium/glucose cotransporter), member 1	25552	ENSRNOG00000017775
ENSRNOG00000016469	Fxyd2	FXYD domain-containing ion transport regulator 2	29639	ENSRNOG00000016469
ENSRNOG00000002934	Atp1b1	ATPase, Na+/K+ transporting, beta 1 polypeptide	25650	ENSRNOG00000002934
ENSRNOG00000011875	Slc2a2	solute carrier family 2 (facilitated glucose transporter), member 2	25351	ENSRNOG00000011875
ENSRNOG00000030019	Atp1a1	ATPase, Na+/K+ transporting, alpha 1 polypeptide	24211	ENSRNOG00000030019
Database:KEGG pathway Name:Graft-versus-host disease ID:05332
C=60; O=6; E=0.67; R=8.99; rawP=5.53e-05; adjP=0.0072
UserID	Gene Symbol	Gene Name	EntrezGene	Ensembl
ENSRNOG00000032596	RT1-T24-1	RT1 class I, locus T24, gene 1	361787	ENSRNOG00000032596
ENSRNOG00000031090	RT1-CE7	RT1 class I, locus CE7	368153	ENSRNOG00000031090
ENSRNOG00000030712	RT1-A2	RT1 class Ia, locus A2	24974	ENSRNOG00000030712
ENSRNOG00000000723	RT1-CE5	RT1 class I, locus CE5	309607	ENSRNOG00000000723
ENSRNOG00000031607	RT1-CE3	RT1 class I, locus CE3	414793	ENSRNOG00000031607
ENSRNOG00000032664	RT1-O1	RT1 class Ib, locus O1	24751	ENSRNOG00000032664
Database:KEGG pathway Name:Endocytosis ID:04144
C=230; O=11; E=2.56; R=4.30; rawP=6.09e-05; adjP=0.0080
UserID	Gene Symbol	Gene Name	EntrezGene	Ensembl
ENSRNOG00000032596	RT1-T24-1	RT1 class I, locus T24, gene 1	361787	ENSRNOG00000032596
ENSRNOG00000000723	RT1-CE5	RT1 class I, locus CE5	309607	ENSRNOG00000000723
ENSRNOG00000031607	RT1-CE3	RT1 class I, locus CE3	414793	ENSRNOG00000031607
ENSRNOG00000032664	RT1-O1	RT1 class Ib, locus O1	24751	ENSRNOG00000032664
ENSRNOG00000007744	Ehd3	EH-domain containing 3	192249	ENSRNOG00000007744
ENSRNOG00000002227	Kit	v-kit Hardy-Zuckerman 4 feline sarcoma viral oncogene homolog	64030	ENSRNOG00000002227
ENSRNOG00000030712	RT1-A2	RT1 class Ia, locus A2	24974	ENSRNOG00000030712
ENSRNOG00000031090	RT1-CE7	RT1 class I, locus CE7	368153	ENSRNOG00000031090
ENSRNOG00000005015	Rabep1	rabaptin, RAB GTPase binding effector protein 1	54190	ENSRNOG00000005015
ENSRNOG00000016374	Fgfr2	fibroblast growth factor receptor 2	25022	ENSRNOG00000016374
ENSRNOG00000006411	Cav2	caveolin 2	363425	ENSRNOG00000006411
Database:KEGG pathway Name:Allograft rejection ID:05330
C=62; O=6; E=0.69; R=8.70; rawP=6.66e-05; adjP=0.0087
UserID	Gene Symbol	Gene Name	EntrezGene	Ensembl
ENSRNOG00000032596	RT1-T24-1	RT1 class I, locus T24, gene 1	361787	ENSRNOG00000032596
ENSRNOG00000031090	RT1-CE7	RT1 class I, locus CE7	368153	ENSRNOG00000031090
ENSRNOG00000030712	RT1-A2	RT1 class Ia, locus A2	24974	ENSRNOG00000030712
ENSRNOG00000000723	RT1-CE5	RT1 class I, locus CE5	309607	ENSRNOG00000000723
ENSRNOG00000031607	RT1-CE3	RT1 class I, locus CE3	414793	ENSRNOG00000031607
ENSRNOG00000032664	RT1-O1	RT1 class Ib, locus O1	24751	ENSRNOG00000032664
Database:KEGG pathway Name:Type I diabetes mellitus ID:04940
C=69; O=6; E=0.77; R=7.82; rawP=0.0001; adjP=0.0131
UserID	Gene Symbol	Gene Name	EntrezGene	Ensembl
ENSRNOG00000032596	RT1-T24-1	RT1 class I, locus T24, gene 1	361787	ENSRNOG00000032596
ENSRNOG00000031090	RT1-CE7	RT1 class I, locus CE7	368153	ENSRNOG00000031090
ENSRNOG00000030712	RT1-A2	RT1 class Ia, locus A2	24974	ENSRNOG00000030712
ENSRNOG00000000723	RT1-CE5	RT1 class I, locus CE5	309607	ENSRNOG00000000723
ENSRNOG00000031607	RT1-CE3	RT1 class I, locus CE3	414793	ENSRNOG00000031607
ENSRNOG00000032664	RT1-O1	RT1 class Ib, locus O1	24751	ENSRNOG00000032664
Database:KEGG pathway Name:Nitrogen metabolism ID:00910
C=23; O=4; E=0.26; R=15.64; rawP=0.0001; adjP=0.0131
UserID	Gene Symbol	Gene Name	EntrezGene	Ensembl
ENSRNOG00000010658	Cth	cystathionase (cystathionine gamma-lyase)	24962	ENSRNOG00000010658
ENSRNOG00000017766	Car12	carbonic anyhydrase 12	363085	ENSRNOG00000017766
ENSRNOG00000010222	Glud1	glutamate dehydrogenase 1	24399	ENSRNOG00000010222
ENSRNOG00000010698	Car1	carbonic anhydrase 1	310218	ENSRNOG00000010698
Database:KEGG pathway Name:ABC transporters ID:02010
C=45; O=5; E=0.50; R=9.99; rawP=0.0001; adjP=0.0131
UserID	Gene Symbol	Gene Name	EntrezGene	Ensembl
ENSRNOG00000004040	Abca8	ATP-binding cassette, subfamily A (ABC1), member 8	303637	ENSRNOG00000004040
ENSRNOG00000011929	Abcd3	ATP-binding cassette, subfamily D (ALD), member 3	25270	ENSRNOG00000011929
ENSRNOG00000014268	Abca2	ATP-binding cassette, subfamily A (ABC1), member 2	79248	ENSRNOG00000014268
ENSRNOG00000007041	Abcg2	ATP-binding cassette, subfamily G (WHITE), member 2	312382	ENSRNOG00000007041
ENSRNOG00000015538	Abcd2	ATP-binding cassette, subfamily D (ALD), member 2	84356	ENSRNOG00000015538
Database:KEGG pathway Name:Autoimmune thyroid disease ID:05320
C=72; O=6; E=0.80; R=7.49; rawP=0.0002; adjP=0.0262
UserID	Gene Symbol	Gene Name	EntrezGene	Ensembl
ENSRNOG00000032596	RT1-T24-1	RT1 class I, locus T24, gene 1	361787	ENSRNOG00000032596
ENSRNOG00000031090	RT1-CE7	RT1 class I, locus CE7	368153	ENSRNOG00000031090
ENSRNOG00000030712	RT1-A2	RT1 class Ia, locus A2	24974	ENSRNOG00000030712
ENSRNOG00000000723	RT1-CE5	RT1 class I, locus CE5	309607	ENSRNOG00000000723
ENSRNOG00000031607	RT1-CE3	RT1 class I, locus CE3	414793	ENSRNOG00000031607
ENSRNOG00000032664	RT1-O1	RT1 class Ib, locus O1	24751	ENSRNOG00000032664
Database:KEGG pathway Name:Drug metabolism - other enzymes ID:00983
C=54; O=5; E=0.60; R=8.33; rawP=0.0003; adjP=0.0393
UserID	Gene Symbol	Gene Name	EntrezGene	Ensembl
ENSRNOG00000020928	Cyp2a1	cytochrome P450, family 2, subfamily a, polypeptide 1	24894	ENSRNOG00000020928
ENSRNOG00000007081	Xdh	xanthine dehydrogenase	497811	ENSRNOG00000007081
ENSRNOG00000011330	Ces2a	carboxylesterase 2A	246252	ENSRNOG00000011330
ENSRNOG00000001980	Ugt2b15	UDP glucuronosyltransferase 2 family, polypeptide B15	83808	ENSRNOG00000001980
ENSRNOG00000015519	Ces1d	carboxylesterase 1D	113902	ENSRNOG00000015519
Database:KEGG pathway Name:Arginine and proline metabolism ID:00330
C=53; O=5; E=0.59; R=8.48; rawP=0.0003; adjP=0.0393
UserID	Gene Symbol	Gene Name	EntrezGene	Ensembl
ENSRNOG00000009348	Nos3	nitric oxide synthase 3, endothelial cell	24600	ENSRNOG00000009348
ENSRNOG00000000694	Dao	D-amino-acid oxidase	114027	ENSRNOG00000000694
ENSRNOG00000010222	Glud1	glutamate dehydrogenase 1	24399	ENSRNOG00000010222
ENSRNOG00000005424	Odc1	ornithine decarboxylase 1	24609	ENSRNOG00000005424
ENSRNOG00000010872	Ckb	creatine kinase, brain	24264	ENSRNOG00000010872
Database:KEGG pathway Name:Valine, leucine and isoleucine degradation ID:00280
C=51; O=5; E=0.57; R=8.82; rawP=0.0003; adjP=0.0393
UserID	Gene Symbol	Gene Name	EntrezGene	Ensembl
ENSRNOG00000015354	Aox1	aldehyde oxidase 1	54349	ENSRNOG00000015354
ENSRNOG00000033923	Aox3l1	aldehyde oxidase 3-like 1	316421	ENSRNOG00000033923
ENSRNOG00000013766	Acaa2	acetyl-CoA acyltransferase 2	170465	ENSRNOG00000013766
ENSRNOG00000032908	Acaa1b	acetyl-Coenzyme A acyltransferase 1B	501072	ENSRNOG00000032908
ENSRNOG00000010697	Hadh	hydroxyacyl-CoA dehydrogenase	113965	ENSRNOG00000010697
Database:KEGG pathway Name:Focal adhesion ID:04510
C=186; O=9; E=2.07; R=4.35; rawP=0.0003; adjP=0.0393
UserID	Gene Symbol	Gene Name	EntrezGene	Ensembl
ENSRNOG00000002079	Mapk10	mitogen activated protein kinase 10	25272	ENSRNOG00000002079
ENSRNOG00000001254	Col6a2	collagen, type VI, alpha 2	361821	ENSRNOG00000001254
ENSRNOG00000022071	Itga2b	integrin, alpha 2B	685269	ENSRNOG00000022071
ENSRNOG00000019139	Ctnnb1	catenin (cadherin associated protein), beta 1	84353	ENSRNOG00000019139
ENSRNOG00000010031	Vtn	vitronectin	29169	ENSRNOG00000010031
ENSRNOG00000023007	Col6a6	collagen, type VI, alpha 6	315979	ENSRNOG00000023007
ENSRNOG00000004517	Igf1	insulin-like growth factor 1	24482	ENSRNOG00000004517
ENSRNOG00000020723	Pten	phosphatase and tensin homolog	50557	ENSRNOG00000020723
ENSRNOG00000006411	Cav2	caveolin 2	363425	ENSRNOG00000006411
